# Supplementary material for: Genome‐Wide Screening in Haploid Stem Cells Reveals Synthetic Lethality Targeting MLH1 and TP53 Deficient Tumours
Source: Cell Prolif. 2025 Jan 15;58(11):e13788. doi: 10.1111/cpr.13788 (PMC12584864; doi:10.1111/cpr.13788)
Supplement: Supplementary file 2 — Table S1. List of all genes and their sgRNAs used for the custom CRISPR library. [file CPR-58-e13788-s004.xlsx]

## Sheet: Sheet1
sgRNA_1	GCAGCTGGTGACTAACGCAC	AAGAB
sgRNA_2	TAGTCCAGAGGAGTTGCCTG	AAGAB
sgRNA_3	ACTGGAACAAACCATAGCAT	AAGAB
sgRNA_4	GAATTAGCCAGTCTTACCAC	AAGAB
sgRNA_5	AGCAGACATCAATCTATGTG	AAGAB
sgRNA_6	CAAGAATGGTGCATCAAACA	AAGAB
sgRNA_7	CACTACATTGGACCACACAT	AAGAB
sgRNA_8	GCCATGAGGAGACACTATCA	AAGAB
sgRNA_9	AACCCATTGGTAACCTACTG	ADGRG6
sgRNA_10	CTAACAGAATCGATAAACAA	ADGRG6
sgRNA_11	TATCTGAATGATATAACCGG	ADGRG6
sgRNA_12	TCCTTAAGGACACGGCAACT	ADGRG6
sgRNA_13	CACATGTGAATATTACAACT	ADGRG6
sgRNA_14	GGCAAAATTACAGATGCCAG	ADGRG6
sgRNA_15	TCTGAATGATATAACCGGTG	ADGRG6
sgRNA_16	GGACAAAACCACTCGGCAGT	ADGRG6
sgRNA_17	CAGATAGAAATGCATTACGG	AFF3
sgRNA_18	GTAGTGCTACAGATAGACGA	AFF3
sgRNA_19	GCCGGAGCCTGCCAGAGCCA	AFF3
sgRNA_20	GCTTGAATAGCAGAAAGTGG	AFF3
sgRNA_21	CAGCCTCTGATCATTCCCGG	AFF3
sgRNA_22	CAGCTTAGGAGACTCATCAG	AFF3
sgRNA_23	GAGCAATCAGTACTACAACC	AFF3
sgRNA_24	TCTTTCTCCAGACTAACAAG	AFF3
sgRNA_25	GAGGCTGCAAGACTTCAACC	AMOTL2
sgRNA_26	AGGGACCCGGCCACATGCGG	AMOTL2
sgRNA_27	GAGACAATGAGCGGCTGCAG	AMOTL2
sgRNA_28	GCAGGCTCTGGGCAATGCGC	AMOTL2
sgRNA_29	AGCCCACTCGCAGTACTATG	AMOTL2
sgRNA_30	CATGAGCTAGTACAACATGA	AMOTL2
sgRNA_31	GCGGCGCCATCGAGGACCAG	AMOTL2
sgRNA_32	GAGGAACACAGGAGGCACCT	AMOTL2
sgRNA_33	GCCGGGCCAGACATGGCGGA	ANKFY1
sgRNA_34	ACGAGCAGGAGCAGTACAGG	ANKFY1
sgRNA_35	TTAACCAGATGCTAATCCTG	ANKFY1
sgRNA_36	GCTACATAAAGCCATCAAAG	ANKFY1
sgRNA_37	AGCTTTGTGACTAACCAGCG	ANKFY1
sgRNA_38	CATATGGCATCAACTACGAG	ANKFY1
sgRNA_39	CCGACACGCTGTGTGCAACG	ANKFY1
sgRNA_40	TTAGAACTCAAAGACCACGA	ANKFY1
sgRNA_41	GATGTACAAACACAAGTTGG	ARPC4
sgRNA_42	CTTTGTGATCCACTTCATGG	ARPC4
sgRNA_43	CTTCATGGAGGAGATTGACA	ARPC4
sgRNA_44	GAACTCTTCAGCCACAATGC	ARPC4
sgRNA_45	GCCCCTACCTGAGTGCCGTG	ARPC4
sgRNA_46	GTGTCGTTCCACAACCTGGG	ARPC4
sgRNA_47	TATCCTTCGAAGGAAGCCTG	ARPC4
sgRNA_48	TTCTCGATCTCATCAGCCTG	ARPC4
sgRNA_49	GGGCGAGTTGTAGTCCTCGG	ASAP1
sgRNA_50	ACTTGACAAACGCGGTGCCA	ASAP1
sgRNA_51	TACAGCATGCATCAGCTCCA	ASAP1
sgRNA_52	GGATCCGGAAAGTATGGCAG	ASAP1
sgRNA_53	AATTCAAGTCTATGCAGAAG	ASAP1
sgRNA_54	CAAAGAAGAGGCCCTAACCA	ASAP1
sgRNA_55	GAGAGCACGCAAAACAACAT	ASAP1
sgRNA_56	GATTCCACTCATATTCTACG	ASAP1
sgRNA_57	GATGGCAGATATCTGTCACC	ATM
sgRNA_58	GACACAATGCAACTTCCGTA	ATM
sgRNA_59	AAAGTCAAACAGCATACTGC	ATM
sgRNA_60	TTGCTTGAGCAACTGTACCA	ATM
sgRNA_61	CCAAGGCTATTCAGTGTGCG	ATM
sgRNA_62	GACCTACCTGAATAACACAC	ATM
sgRNA_63	TCATCACCAAGTTCGCATGT	ATM
sgRNA_64	TCTACCCCAACAGCGACATG	ATM
sgRNA_65	AAATTCGAGGAATGATACCG	ATP5A1
sgRNA_66	TGGTCCGCGCCCTTCCTCGG	ATP5A1
sgRNA_67	AATTCGAGGAATGATACCGG	ATP5A1
sgRNA_68	GACCAACGTTAATTGCAGGG	ATP5A1
sgRNA_69	ACCAACTGGAACGTCCACAA	ATP5A1
sgRNA_70	AGGATAGGCCTCACGACCAG	ATP5A1
sgRNA_71	TTATTGGTGACCGACAGACT	ATP5A1
sgRNA_72	CATTCCTCAGCCCATGTACG	ATP5A1
sgRNA_73	GAAATCAAGCAACATCACGG	ATR
sgRNA_74	CTTGTGTAACAAATGACAGG	ATR
sgRNA_75	GTGATGGAATATCACCCAAA	ATR
sgRNA_76	TGTTCAGAAACTGGACCTGG	ATR
sgRNA_77	CTGTGTGAGATGGTCAAGCA	ATR
sgRNA_78	GATGCTTTGATTTATATGCA	ATR
sgRNA_79	GCCCAGGTCACCAATTGTGG	ATR
sgRNA_80	TGACGTGCGAAAACAAGATG	ATR
sgRNA_81	CTTCGAATGACAGTAAGACA	AURKA
sgRNA_82	GCTAGTTTACCAGGTGCCGA	AURKA
sgRNA_83	TTACCAGGTGCCGATGGCAG	AURKA
sgRNA_84	TCTGAGCTGATGCTCCACTC	AURKA
sgRNA_85	CCATATAGAAAATAATCCTG	AURKA
sgRNA_86	CCTGAAAACTCACCGAAGGT	AURKA
sgRNA_87	TGCTTGCAAAGGAATGCGCT	AURKA
sgRNA_88	CCAAACTTTCCTTTACCCAG	AURKA
sgRNA_89	GCTGTCAGGCTCCTCCACAG	BAG6
sgRNA_90	AAACAACGGCTCATTTACCA	BAG6
sgRNA_91	GAGGAGCCCGTTCCACCAGG	BAG6
sgRNA_92	CCAGAGTGACGGCTCTGCTG	BAG6
sgRNA_93	CTCAGCTGAGGACTCGACAT	BAG6
sgRNA_94	GAACTGAAGATCAGCCATGG	BAG6
sgRNA_95	GACCTTACTATCCCGGATGG	BAG6
sgRNA_96	GCACCTCGACATACTCCGCA	BAG6
sgRNA_97	TGTACCCCCAGAATTCCGTG	BAZ1B
sgRNA_98	AATTCATCTTCTACGACCCA	BAZ1B
sgRNA_99	ATCATGACCAAATATGCTGT	BAZ1B
sgRNA_100	AGGCCAAACTAGTCATGCGC	BAZ1B
sgRNA_101	CAACGGCTTCACCAGCGGGA	BAZ1B
sgRNA_102	GCTAACACACAAGGAAGCCT	BAZ1B
sgRNA_103	GATCATGACCAAATATGCTG	BAZ1B
sgRNA_104	ACCATCAGATTTCTTCTCAG	BAZ1B
sgRNA_105	ACCTGGATCCAGGATAACGG	BCL2
sgRNA_106	GAAGAGCTCCTCCACCACCG	BCL2
sgRNA_107	GTGGCCCAGATAGGCACCCA	BCL2
sgRNA_108	GGTGATGCAAGCTCCCACCA	BCL2
sgRNA_109	CTGACGCCCTTCACCGCGCG	BCL2
sgRNA_110	GGCCTTCTTTGAGTTCGGTG	BCL2
sgRNA_111	TGGACATCTCGGCGAAGTCG	BCL2
sgRNA_112	TGTCGCAGAGGGGCTACGAG	BCL2
sgRNA_113	ATTCACCACCTCCTAAAGCG	BEX5
sgRNA_114	TGATATGGAACGGTTCATGG	BEX5
sgRNA_115	TATTCACCACCTCCTAAAGC	BEX5
sgRNA_116	TTCACCACCTCCTAAAGCGG	BEX5
sgRNA_117	CACATCCTCTCCAAAACCCG	BEX5
sgRNA_118	GCCTGGAGGAAATGTTAAAG	BEX5
sgRNA_119	GGGGGCTTCATTCTGCACTG	BEX5
sgRNA_120	GGTGAATACCAGGAGCCTGG	BEX5
sgRNA_121	GGCAGGATGAAGAATTCCCT	BNIPL
sgRNA_122	GACTCGGAGCAGCTGGACAG	BNIPL
sgRNA_123	ACAGCTGAAAGGCTGGGCCG	BNIPL
sgRNA_124	TGACGTATCCAGCTTAGAGG	BNIPL
sgRNA_125	AAGAAAGTCCTGTCTCATGG	BNIPL
sgRNA_126	GAGAAGATGGACATCACTGG	BNIPL
sgRNA_127	GATGAACTACCCCGGGCAGA	BNIPL
sgRNA_128	TTGCGGCTGAGTCTGACTAA	BNIPL
sgRNA_129	AAATCCGCCAGTATTTGCGG	C10orf2
sgRNA_130	CATGCTGACACAGTTTGCCG	C10orf2
sgRNA_131	TGTCATCATCCTCTTTCCGG	C10orf2
sgRNA_132	AAGAAGATCAAGGATGACAC	C10orf2
sgRNA_133	CCTACCCTTACTCTACCCCG	C10orf2
sgRNA_134	GGGGGATGGAGTGAGCTACG	C10orf2
sgRNA_135	GTCCCTTCAAGATACGATTG	C10orf2
sgRNA_136	CGGCCTTCACTTTGAACGCT	C10orf2
sgRNA_137	GACGGTCGAACTTGGCGCGG	C14orf80
sgRNA_138	GATGCCAAGGCGTTGCCCGC	C14orf80
sgRNA_139	TATGCTCCCAGGGCTACCCG	C14orf80
sgRNA_140	TGGGAAAGCTGCGGTTCCGG	C14orf80
sgRNA_141	ACAGTCATCTCGTCACCCAG	C14orf80
sgRNA_142	GGCACTGGCACAACTACCTG	C14orf80
sgRNA_143	GGGCAGCGACCGACTCAACG	C14orf80
sgRNA_144	TAGATCCACCTGTACACACG	C14orf80
sgRNA_145	GCAGAATGGCCTCAGCCCGA	C17orf100
sgRNA_146	GGGCCAAGCAGTCTTCGCCC	C17orf100
sgRNA_147	GCTGGGAGGTCTCCACCCGC	C17orf100
sgRNA_148	GATGAGATGCTGCTTCCCAA	C17orf100
sgRNA_149	AGGACGCCTCGAGGATGCGA	C17orf100
sgRNA_150	GGAATCCTCCTCGCAGCGCA	C17orf100
sgRNA_151	GGAGGATTCCACGTGCCGGG	C17orf100
sgRNA_152	GGTGGGACGAGGTCTCCACG	C17orf100
sgRNA_153	TATCTTCCCAGAGTTACTGG	CAMK2D
sgRNA_154	AGATCCTTATGGAAAGCCAG	CAMK2D
sgRNA_155	CAGAGGCACTGAAGCACCCA	CAMK2D
sgRNA_156	AGTCAGAAGAGACTCGTGTG	CAMK2D
sgRNA_157	AAAAAGCTTTCTGCTAGGGG	CAMK2D
sgRNA_158	AGAATATAGAGAATGACACC	CAMK2D
sgRNA_159	CAAACGCATCACAGCCTCAG	CAMK2D
sgRNA_160	CCTAAATGGCATAGTTCACA	CAMK2D
sgRNA_161	CTGCCCGGAGGAATCTGCCA	CARS
sgRNA_162	GCACGCGTAGCTATGTCCAG	CARS
sgRNA_163	ATGGCTGGGTCCCAGCAGGA	CARS
sgRNA_164	GAAGTGTTCATACCTCAAGA	CARS
sgRNA_165	GCTTCGATGGACATTCACGG	CARS
sgRNA_166	TGAGATGCGTCATAGACGGT	CARS
sgRNA_167	TGATGTCAACAGGAGCGCGA	CARS
sgRNA_168	TGGCACATACTCACTAACCC	CARS
sgRNA_169	GAAATGGCGGCGCCGAGCGC	CASP2
sgRNA_170	GGAGAAGGACATCATCACCT	CASP2
sgRNA_171	TGAGCAACATATCCTCCAGG	CASP2
sgRNA_172	TTATCAAACACACTTCCAGC	CASP2
sgRNA_173	AACTCTAAAAAAGAACCGAG	CASP2
sgRNA_174	AATTCTCACCTGTCGACAGG	CASP2
sgRNA_175	AGTCACGGACTCCTGCATCG	CASP2
sgRNA_176	GACTGCAACCTATATGCCTG	CASP2
sgRNA_177	TAAACACCTCAACGATGACG	CAV1
sgRNA_178	AGTGTACGACGCGCACACCA	CAV1
sgRNA_179	GATGTGATTGCAGAACCAGA	CAV1
sgRNA_180	ATCCCGATGGCACTCATCTG	CAV1
sgRNA_181	ATGTGATTGCAGAACCAGAA	CAV1
sgRNA_182	CATCTACAAGCCCAACAACA	CAV1
sgRNA_183	GCACACCAAGGAGATCGACC	CAV1
sgRNA_184	AAATACGTAGACTCGGAGGT	CAV1
sgRNA_185	GAGATATCTCTAGGCGATGG	CCDC6
sgRNA_186	TCCTGCTCGTCGACCTCGGG	CCDC6
sgRNA_187	TTCTGGAGAGCTCATTAGTG	CCDC6
sgRNA_188	GATTGACCTTGAAAATACAT	CCDC6
sgRNA_189	GAAGTGCAAGGCACTGCAGG	CCDC6
sgRNA_190	ATGGAGATATCTCTAGGCGA	CCDC6
sgRNA_191	TCTCGGAGAGCTGTCGACAG	CCDC6
sgRNA_192	GTGCTGCACGTGAAGACCCG	CCDC6
sgRNA_193	GTGGCCAGCCAGTCAGCCGA	CDKN2A
sgRNA_194	ACGCACCGAATAGTTACGGT	CDKN2A
sgRNA_195	TGACTGGCTGGCCACGGCCG	CDKN2A
sgRNA_196	AGATCATCAGTCCTCACCTG	CDKN2A
sgRNA_197	CACCGAATAGTTACGGTCGG	CDKN2A
sgRNA_198	CGGGTCGGGTGAGAGTGGCG	CDKN2A
sgRNA_199	GATGATGGGCAGCGCCCGAG	CDKN2A
sgRNA_200	ACCACGAAAACCCTCACTCG	CDKN2A
sgRNA_201	ACTGGATCGGAACACAGAGT	CDR2
sgRNA_202	AGATGAAGGAGGACGAGCCG	CDR2
sgRNA_203	GATGAACGAACAACATGCAA	CDR2
sgRNA_204	GAAAGGCAGGCTCTTACTGG	CDR2
sgRNA_205	ACAATTAGACGTCACAGCAA	CDR2
sgRNA_206	GAGCCCGGGAAAGTGTGACC	CDR2
sgRNA_207	GCAGAAGCGGGTGACTATGG	CDR2
sgRNA_208	ACAGTATCTGACGAAGCAAG	CDR2
sgRNA_209	TTACCAATTACTGGAGCAGG	CDV3
sgRNA_210	TTTGCATTGCCTGAACCCTG	CDV3
sgRNA_211	GAAGGAGCGGAGCAACCGGG	CDV3
sgRNA_212	TACACACCACTAGTCATCGC	CDV3
sgRNA_213	CCAGAACCAGCGATGACTAG	CDV3
sgRNA_214	TGGACAACTTCTTTGCCAAG	CDV3
sgRNA_215	GCACCTCCTGCTCCAGTAAT	CDV3
sgRNA_216	AAATTACCAATTACTGGAGC	CDV3
sgRNA_217	TATAGGAGGAGACAACAAAG	CHD4
sgRNA_218	GGAGAGAGGGCAGATGAGCG	CHD4
sgRNA_219	GGACAGGCAGACTTACCAGC	CHD4
sgRNA_220	AAAGAGGTGATGCTTCAGAA	CHD4
sgRNA_221	ATGTATGTCGTAACCTATGT	CHD4
sgRNA_222	CAAGATGCTAGACCTGCTAG	CHD4
sgRNA_223	CAGTCACTCACCGTACAACG	CHD4
sgRNA_224	TACTTACTGGAACCTCTCGG	CHD4
sgRNA_225	TTGGTGCAAACCCTGGGAGA	CHEK1
sgRNA_226	CTTCCATCAACTCATGGCAG	CHEK1
sgRNA_227	GGAATGGTAATTCTTGCTGA	CHEK1
sgRNA_228	GGTGTGTCAGAGTCTCCCAG	CHEK1
sgRNA_229	ACACCACCTGAAGTGACTCG	CHEK1
sgRNA_230	CTTACTGCAATGCTCGCTGG	CHEK1
sgRNA_231	TGGTATTGGAATAACTCACA	CHEK1
sgRNA_232	TTTCTGGAGTACTGTAGTGG	CHEK1
sgRNA_233	ATTCCCAGAGGAGTCCACGG	CNTN2
sgRNA_234	GGGTCTCACAGCCGAAGCGG	CNTN2
sgRNA_235	TCTGCAGGAATTCTCCAAGG	CNTN2
sgRNA_236	ACGAAGTGACGCCCGTCCGT	CNTN2
sgRNA_237	ACTGGAATCCTATCTGTGCG	CNTN2
sgRNA_238	CAGAGACCTATGCACTGGTG	CNTN2
sgRNA_239	GCACTACCGGAGAACTAATG	CNTN2
sgRNA_240	GCAGGGTGTACTTAGCGATG	CNTN2
sgRNA_241	GAGGCTCACGTCCCGAGCTG	CSNK2A2
sgRNA_242	ATTCTGGAGAACCTTCGTGG	CSNK2A2
sgRNA_243	ACAGCAAGGGAATCATGCAC	CSNK2A2
sgRNA_244	CAAGGGACCAGAGCTCCTCG	CSNK2A2
sgRNA_245	AGTTTACCTGATAGTCCACG	CSNK2A2
sgRNA_246	TAGCAAGCATGATCTTTCGA	CSNK2A2
sgRNA_247	TGATATTTGTTCCACCACGA	CSNK2A2
sgRNA_248	TGTGCATGATTCCCTTGCTG	CSNK2A2
sgRNA_249	AAAGCAAAGTCCCTCCACGT	CSTF2T
sgRNA_250	TACAAGGAGGAGGTATACAG	CSTF2T
sgRNA_251	AGGAATGGAGACCTGTGCGA	CSTF2T
sgRNA_252	CATTATTGACTCACCCTATG	CSTF2T
sgRNA_253	CCTTCCTCACATGAGATGAG	CSTF2T
sgRNA_254	GTTCCGCATGGCACTAAGCG	CSTF2T
sgRNA_255	ACACAGACTGAGATTTGCCT	CSTF2T
sgRNA_256	CCTAGAGCTCCTATACCTCG	CSTF2T
sgRNA_257	GGAGAGCCAGTTTCTCAAGG	CTNNA1
sgRNA_258	GATGCCTCACAGCACCAGGG	CTNNA1
sgRNA_259	TCTGGAAAGCATCATTAGTG	CTNNA1
sgRNA_260	CCAGGAAAGAATCTGAAACG	CTNNA1
sgRNA_261	CTGCCACAATTCGCTCACGA	CTNNA1
sgRNA_262	GGGCCCTCTAATAAGAAGAG	CTNNA1
sgRNA_263	TCTACTTGCTCAGTAAAACG	CTNNA1
sgRNA_264	TGGGATGCAGTATAGAGGAT	CTNNA1
sgRNA_265	AAGACAACAATATCACCACG	CTPS2
sgRNA_266	AATGAAGTACATCCTGGTCA	CTPS2
sgRNA_267	GAATCAAGCCAAGGTGCCGG	CTPS2
sgRNA_268	TTATCTGGAAAGCCCACCTG	CTPS2
sgRNA_269	AAAACAGCGTCCGCGCACTG	CTPS2
sgRNA_270	CACGTGAACCCTGAACAGGT	CTPS2
sgRNA_271	TTACTTGCAGAATCACCGAT	CTPS2
sgRNA_272	CCTGTGGGACAAGGCTAACG	CTPS2
sgRNA_273	CCATGTATCAAGCATAAGCT	CUL5
sgRNA_274	ATTGGAGTAAGAGAATCCTA	CUL5
sgRNA_275	GGAAGACAGTATTGTTCGAA	CUL5
sgRNA_276	AGCTTGTTTACATAATCCGC	CUL5
sgRNA_277	ACTATCTTAGCTGAGTGCCA	CUL5
sgRNA_278	GAGGAACATATCATTAGTGC	CUL5
sgRNA_279	ATAGGAAGTTGGTATGCCAG	CUL5
sgRNA_280	TCACCCAAAGACTTTACAGA	CUL5
sgRNA_281	GCTGTATATACTGCTGACCG	DAD1
sgRNA_282	GTAACCGAACTGCAGCGCCC	DAD1
sgRNA_283	AAATCAGCAAAGGCTCGCTC	DAD1
sgRNA_284	GATCAACCCACAGAACAAAG	DAD1
sgRNA_285	CGGGCTTCATCTCTTGTGTG	DAD1
sgRNA_286	TGAAGGGGAAGGTCCCCACG	DAD1
sgRNA_287	TTATAGAACCATTACCCGCT	DAD1
sgRNA_288	CAACTTCAGACGCTGCGGAG	DAD1
sgRNA_289	GCGGGAGATCATGGACGCGG	DARS
sgRNA_290	CAAGAGTCAGGAGAAGCCGC	DARS
sgRNA_291	ACAGAGAGAGCTTTACATCA	DARS
sgRNA_292	TGAGTCGTTTGGGATCACGA	DARS
sgRNA_293	AGGAAGAGCTACTGTTAACC	DARS
sgRNA_294	ATACAATCACAAGAAAAACC	DARS
sgRNA_295	CATCAACAAAGAGAGCATTG	DARS
sgRNA_296	CATTAAACTGCTGCTGACGT	DARS
sgRNA_297	GCGGCTCTGATTGAAAGCCG	DCHS1
sgRNA_298	GGACCCTGGACCGTGACCAG	DCHS1
sgRNA_299	ATACTGGCAGCATACTCCCG	DCHS1
sgRNA_300	GAATTGGCCCGTCTGGCCAA	DCHS1
sgRNA_301	ACAGTGACATGCGTTAACTG	DCHS1
sgRNA_302	TCCAACAATGATCACACCAG	DCHS1
sgRNA_303	TGACTTACGAGATCAACCGG	DCHS1
sgRNA_304	TGTAGTTGCTCAAATATGGG	DCHS1
sgRNA_305	CACGCCGGCTAAACCCACTG	DCP2
sgRNA_306	GTTCAATCTGAAAACACACT	DCP2
sgRNA_307	TGTAGGTACTACTAGTTCAG	DCP2
sgRNA_308	ACACCAGGATTACCTCAGTG	DCP2
sgRNA_309	CATCATGGAGACCAAACGGG	DCP2
sgRNA_310	AAGTCTCTTATCCCACACTG	DCP2
sgRNA_311	CAGGAAATAACTGCTGACTG	DCP2
sgRNA_312	GCAATGTCCATTACATGCCA	DCP2
sgRNA_313	ACCTATGACGGACATACCGT	DDR1
sgRNA_314	GGTCCGGTCCTGCATGCCCA	DDR1
sgRNA_315	ACCCAGGGACGGCATGCCGG	DDR1
sgRNA_316	TCATGACCCGGTCAGCCCGG	DDR1
sgRNA_317	ACTTACGCCCGTCCCCCTCG	DDR1
sgRNA_318	CCCATGCGCCACAACCTAGG	DDR1
sgRNA_319	GGGGGTAGAAGCGAACCAGT	DDR1
sgRNA_320	GAGTGGGGCGGATTCCCACG	DDR1
sgRNA_321	GTGCGCGGTAATTCACACCG	DHPS
sgRNA_322	TAAGTGCGGGACTAAACACA	DHPS
sgRNA_323	TGCAGCTGGTAAGTGGGCGG	DHPS
sgRNA_324	GATGGAGCAGAACACAGAGG	DHPS
sgRNA_325	GTGCTGCACAAGGTAGCGAA	DHPS
sgRNA_326	TGGGCGAGTTTAGCCTCAGG	DHPS
sgRNA_327	GTATTGGTGACCACAGCTGG	DHPS
sgRNA_328	TGAGGTTGGATGTATATCCC	DHPS
sgRNA_329	GAAGAGCACACAGATTCCTC	DHX35
sgRNA_330	GGATGCAGTAGCCCACCTCG	DHX35
sgRNA_331	AGTGTACAAGGTCCTCTCGT	DHX35
sgRNA_332	TACATGTGTGATCCTTACAG	DHX35
sgRNA_333	AAGGCAGTCCTGCATACATG	DHX35
sgRNA_334	ATCTCAGGAACCGTAGACTG	DHX35
sgRNA_335	ATTGTGTATGTGATCGACTG	DHX35
sgRNA_336	GGTGAAAATTCACCAGACAG	DHX35
sgRNA_337	AGGCAGTAAAGTTAGCTCAG	DMP1
sgRNA_338	TCAGGCACCAACACCACCCT	DMP1
sgRNA_339	GTGACGATGACAGTGGCCCA	DMP1
sgRNA_340	GAGGTGGTGAGTGAGTCCAG	DMP1
sgRNA_341	GGCTCCGAGTTGGACGATGA	DMP1
sgRNA_342	GTATCAAAATAATGAATCTG	DMP1
sgRNA_343	TAGGAAGTCTCGCATCTCAG	DMP1
sgRNA_344	CAGTGACAGCACTCAGTCAG	DMP1
sgRNA_345	AAAGGTTGCGAAGATGGCGA	DNAJC11
sgRNA_346	AGCTGAAAGCTGCCTACCGG	DNAJC11
sgRNA_347	GCAGCAGCGAACCAATCCCA	DNAJC11
sgRNA_348	AATCTGCGGAAAGCTACTGC	DNAJC11
sgRNA_349	AACAGCTTGAGACCGAACAA	DNAJC11
sgRNA_350	ATAGCGATCAAAAAGGTCGG	DNAJC11
sgRNA_351	GAACCTAGACAAGAACACCG	DNAJC11
sgRNA_352	GCTTAGTGACCCCCAAACCA	DNAJC11
sgRNA_353	GCTACCACGCCTGAGCCCGT	DNMT3A
sgRNA_354	GAGCAGCTGAAGGCACCCGC	DNMT3A
sgRNA_355	GTACCGCAAAGCCATCTACG	DNMT3A
sgRNA_356	GAGTGACACTGCCAAGGCCG	DNMT3A
sgRNA_357	CCGGGAACAGCTTCCCCGCG	DNMT3A
sgRNA_358	CGATGACGAGCCAGAGTACG	DNMT3A
sgRNA_359	GCGGGCACAAGGGTACCTAC	DNMT3A
sgRNA_360	GCGTACCAGTACGACGACGA	DNMT3A
sgRNA_361	GCCAGGGTAGGACCACACCA	DOLK
sgRNA_362	GTGGCGGCTACATAGAGCAG	DOLK
sgRNA_363	ATACCAGCAGTGCCTCACCA	DOLK
sgRNA_364	TACCAGCAGTGCCTCACCAG	DOLK
sgRNA_365	CCGTATGGGACCGATACTCG	DOLK
sgRNA_366	GAGGCACTGCTGGTATTGGG	DOLK
sgRNA_367	TTGGACTAGTCATGAAGGAG	DOLK
sgRNA_368	CTTCTACGTCCAATACAAGT	DOLK
sgRNA_369	TCCAGCACCCACCTCTGCCA	DPH1
sgRNA_370	GTGGCCTTGCAAATGCCGGA	DPH1
sgRNA_371	TGTGGATGACTTCACAGCGA	DPH1
sgRNA_372	AATGGTGCTGACCAGGGCAA	DPH1
sgRNA_373	ATCCCCCCGACTGTCCAAAG	DPH1
sgRNA_374	CCACCATACTCAGGCAACTG	DPH1
sgRNA_375	CCAGCCCATACCGGTAAGCG	DPH1
sgRNA_376	GATGGGTGACGTGACCTACG	DPH1
sgRNA_377	AGAACGTTGACGAAGCACGA	DPH2
sgRNA_378	GATGTTTAGCAGCCCTGCCG	DPH2
sgRNA_379	TGGGTGACACAGCCTACGGC	DPH2
sgRNA_380	GAGGGCCAGAGATGCCCGCG	DPH2
sgRNA_381	CCTGGACGGAGTGTACGAGC	DPH2
sgRNA_382	CTCTTCTAGACGCCTCCCTG	DPH2
sgRNA_383	TGGCAAGCGTAGCTATGTGT	DPH2
sgRNA_384	CTGGATTTGTCCGCGACCTG	DPH2
sgRNA_385	GGACCTCAAACTGTTAACCG	E2F3
sgRNA_386	GCAGTACCTGGTGACCGCCG	E2F3
sgRNA_387	TCTTATTACAGGCAAAGCGA	E2F3
sgRNA_388	TATGGGAAACCTTTCTCCTC	E2F3
sgRNA_389	AATCTCCCTCAGAAAAAACG	E2F3
sgRNA_390	AGATGGTTTAAAAACCCCCA	E2F3
sgRNA_391	GTGGATGCCTTCCAGAACGT	E2F3
sgRNA_392	GCTCTGCTGGAGGGTCCGTG	E2F3
sgRNA_393	ACAGACAGCAAGCGGAACCA	E2F7
sgRNA_394	ACTGACAGCAACTTCATCTA	E2F7
sgRNA_395	GCTGCATCTGGTCAGCCGGG	E2F7
sgRNA_396	GTGCATGTAACAGAAGAGCG	E2F7
sgRNA_397	GAACATTGGCTATGTCATAG	E2F7
sgRNA_398	GCAGAGGGCACATACACTAG	E2F7
sgRNA_399	GTTACAATGGACTCACAAGA	E2F7
sgRNA_400	ACACAGTTCAGGCTTCTGAG	E2F7
sgRNA_401	TGAGCTCGTGGGACGGCCGG	EIF4E2
sgRNA_402	AGGAATTAAACCCATGTGGG	EIF4E2
sgRNA_403	GAGATTCTCCCAGCAACGGG	EIF4E2
sgRNA_404	GGTCATGGCACATTCAACCG	EIF4E2
sgRNA_405	AGCTCTGTGAGCTCGTGGGA	EIF4E2
sgRNA_406	CGGTCCAGGGACAACAGCCT	EIF4E2
sgRNA_407	GGTCCCCAGGACGTACCATG	EIF4E2
sgRNA_408	TGGATTATTCGGCTGCGGAA	EIF4E2
sgRNA_409	TGTGAACTACGTGACCGCGA	ELAVL1
sgRNA_410	CACATGGCCGAAGACTGCAG	ELAVL1
sgRNA_411	TGGGCGGATCATCAACTCGC	ELAVL1
sgRNA_412	TGTACCACTCGCCAGCGCGA	ELAVL1
sgRNA_413	GGGCCTCCGAACCGTCGCGC	ELAVL1
sgRNA_414	TACCTGTAGTCTGATCCACG	ELAVL1
sgRNA_415	TATCCGGTTTGACAAACGGT	ELAVL1
sgRNA_416	CCCCAACCAGAACAAAAACG	ELAVL1
sgRNA_417	TCGTGCGGGCGGGTTAGCGA	ELL
sgRNA_418	GCAGAGCATGGCCCAGGCGG	ELL
sgRNA_419	GCAGGCGGACAAGGACGCGC	ELL
sgRNA_420	GGACTGGCCTGGCTACTCGG	ELL
sgRNA_421	AGAACGTCCGCGCCTCTGCG	ELL
sgRNA_422	AGCCCCAGGTGCAACAGACG	ELL
sgRNA_423	GCCAACATGAGTGCTAAGGA	ELL
sgRNA_424	TGAGTGAAGTGCGATATCCG	ELL
sgRNA_425	TCTCTATGAACATGTGACGG	ERMAP
sgRNA_426	GGATGCCGGCAAGTTCCACG	ERMAP
sgRNA_427	TCAGACATCGGTAAGACCCT	ERMAP
sgRNA_428	AAGGTTCAAAGAAAGGGCGA	ERMAP
sgRNA_429	GAAACTTACTCAGTTCACTC	ERMAP
sgRNA_430	TGATGCCGGAATATAAGGGG	ERMAP
sgRNA_431	TTCCACGTGGCCCTACTAGG	ERMAP
sgRNA_432	CTAGTGAGAGATGCCCAAGA	ERMAP
sgRNA_433	GAGATGGGACACTAACAAGG	F13A1
sgRNA_434	AAGACCAGAAGCTGGAGCTA	F13A1
sgRNA_435	GATGACGAAGGTGTCCTCGT	F13A1
sgRNA_436	ACAAGGCCTGACCTTCCTGT	F13A1
sgRNA_437	GGAGAGATGGGACACTAACA	F13A1
sgRNA_438	TAAGAAAGATGGCACTCATG	F13A1
sgRNA_439	TATTGTCCCAGGATCCAACG	F13A1
sgRNA_440	TGAGAGAGGACAGGTCTGTG	F13A1
sgRNA_441	GGAGGGAGAACTTCACCGCG	FAM110C
sgRNA_442	GGGAGGGAGAACTTCACCGC	FAM110C
sgRNA_443	GCCGGGTAAGGACAAGGCGC	FAM110C
sgRNA_444	AGAAGTCTTCATCATCGGGA	FAM110C
sgRNA_445	CAGAAATGCGAATTCGTGCG	FAM110C
sgRNA_446	CGGGGGCGATCAAGTGCCCG	FAM110C
sgRNA_447	GATCGCGCCAAGTATGTGCG	FAM110C
sgRNA_448	TGGCGCGCAGGGCTATTGCG	FAM110C
sgRNA_449	GATGGACAGACCAATAAGGG	FAM96B
sgRNA_450	GGTTCCGCGATGGTAGGCGG	FAM96B
sgRNA_451	TGGACGTGCACATTACTCCG	FAM96B
sgRNA_452	CAAGAGGTGGGTGTTCTCCA	FAM96B
sgRNA_453	GGAGCATCCACTGACGCTAG	FAM96B
sgRNA_454	TAGCGACCCCGAGAGTACAG	FAM96B
sgRNA_455	TTGATGGAGCGAATCAGATG	FAM96B
sgRNA_456	AGGGTGGCCATGCTGCAGTG	FAM96B
sgRNA_457	AGACTATAGAATCTAACTGG	FBXW11
sgRNA_458	CCTTAATAGAATTATCTCGT	FBXW11
sgRNA_459	AGTGCAATACAGCCTCATTG	FBXW11
sgRNA_460	GACACGGCGTAAAGTGATGT	FBXW11
sgRNA_461	GAAGAAGCTGATTGAACGAA	FBXW11
sgRNA_462	GTGGACGACACAACTTGCAG	FBXW11
sgRNA_463	AAAGTGTTAACAGGACACAC	FBXW11
sgRNA_464	CTACATTGACGGCAGCCCGG	FBXW11
sgRNA_465	CATGGGCAATTGCCACACGG	FLOT2
sgRNA_466	GGAGATACACCACCAGGCCC	FLOT2
sgRNA_467	GGGCAAGACGCAGACTGCCG	FLOT2
sgRNA_468	AAAGTCAGCCTTCAGTGAGG	FLOT2
sgRNA_469	AGTGTCGGAGATACACCACC	FLOT2
sgRNA_470	CCAGGACGTGTATGACAAAG	FLOT2
sgRNA_471	CCGCTGCGAGGACGTAGAGA	FLOT2
sgRNA_472	TGAGCTCCTTGTCCGTACGC	FLOT2
sgRNA_473	AGCGCCGAATACGAGTAGGG	FOXI3
sgRNA_474	AGCGGCGCTTTCGCTTCCGA	FOXI3
sgRNA_475	CGGCGACGAACTGGTAGATG	FOXI3
sgRNA_476	GGACATCAAAGTCCGAAGAA	FOXI3
sgRNA_477	CCATCTTCATCAGGTCCTCG	FOXI3
sgRNA_478	GGCCAGCAATGGCTCCACAG	FOXI3
sgRNA_479	CGAAGTTGTCGCCGCAGTAG	FOXI3
sgRNA_480	TTCGGAGTGTATTCGCAGCC	FOXI3
sgRNA_481	GAGGATGACTCTCATCTCGA	FTO
sgRNA_482	GGAACGAGAGCGCGAAGCTA	FTO
sgRNA_483	TCTGGTGGACAGGTCAGCGG	FTO
sgRNA_484	CGGTGGGTGGAACTAAACCG	FTO
sgRNA_485	AAATCTGCAGACATACACAA	FTO
sgRNA_486	AACCGGCCAAAACACAGTGT	FTO
sgRNA_487	GTCTAATATAAAACACACCG	FTO
sgRNA_488	GTTTAGTTCCACCCACCGAG	FTO
sgRNA_489	GAATGACCTGTGGTTGCCAA	GAL
sgRNA_490	TTCAAGGCCAAGGAAAAACG	GAL
sgRNA_491	AGGTCATTCAGCGACAAGAA	GAL
sgRNA_492	CCCGAAGATGACATGAAACC	GAL
sgRNA_493	AAAGGGCCGCGGCGAGGAGG	GAL
sgRNA_494	AGGCAGAAAGGGCCGCGGCG	GAL
sgRNA_495	AGGCTGGACCCTGAACAGCG	GAL
sgRNA_496	GATCTGCAAACAGATGCCGT	GAL
sgRNA_497	GCAGCAGAGACACTCAACTT	GIGYF1
sgRNA_498	AGGCTCAGGGCCCTGTCCGG	GIGYF1
sgRNA_499	AGTCAGCGGCTCCAGAGCCA	GIGYF1
sgRNA_500	GCCTCGGGAGGTGCCAGCCA	GIGYF1
sgRNA_501	AGGAGGAGGAACCTTCCGAA	GIGYF1
sgRNA_502	AGGTATGTACGTCCCAGAGG	GIGYF1
sgRNA_503	GGTTTGAGAAGTCAGCAAGG	GIGYF1
sgRNA_504	TGCCTTCCAGATGATATTCG	GIGYF1
sgRNA_505	TAACCAGCTCCTTCTCGGCG	GINS2
sgRNA_506	GCACTTCCACGGGTAAACCA	GINS2
sgRNA_507	TGCTTCAGACAACATCCCGA	GINS2
sgRNA_508	TGAGACTGAGTACTCTCCAG	GINS2
sgRNA_509	AGGTTAATCGCCAGCCACAG	GINS2
sgRNA_510	GATGAGGGATCATGAACGAA	GINS2
sgRNA_511	GGTCGAATTCCTCGCCGAGA	GINS2
sgRNA_512	TTACCTACATCCATCCACTC	GINS2
sgRNA_513	CAGAAGGCGGAATATCACTG	GLT6D1
sgRNA_514	TATGGGAAGGGACTTTCGAC	GLT6D1
sgRNA_515	GGTGGACTTCCTCTTCAGCA	GLT6D1
sgRNA_516	AATGCTTTGAACGTTCGAAG	GLT6D1
sgRNA_517	AGTGATCTTCTACATCATGG	GLT6D1
sgRNA_518	ATGTTATAACGAAAACAGAC	GLT6D1
sgRNA_519	CATTTAAAGTGGGCACCGAG	GLT6D1
sgRNA_520	CAGGCTCTTCACATGCACCA	GLT6D1
sgRNA_521	AAAGACCTTCTGCTTACATG	GPNMB
sgRNA_522	AGGAATCCTACTCAGCTCCA	GPNMB
sgRNA_523	ATTAGGGAGCTTTCAGGCCA	GPNMB
sgRNA_524	AATGATGGTACAGACCTCCG	GPNMB
sgRNA_525	ACAGTCACTTCCATGAGTTG	GPNMB
sgRNA_526	ATGAAAAACTCTACCCAGTG	GPNMB
sgRNA_527	ATGTTTACAACTGGACAGCA	GPNMB
sgRNA_528	TAACTACAAGTGGAGCTTCG	GPNMB
sgRNA_529	ACTGCAACAGCCATATAGCG	GPR158
sgRNA_530	CTTGGCGCAGAAACTCGCCG	GPR158
sgRNA_531	ATGCCACCTCAACAATTCAG	GPR158
sgRNA_532	TGTATGCCAATTAAAGGCCT	GPR158
sgRNA_533	CGAATTCCATATATGACTGG	GPR158
sgRNA_534	GAAGTCGAGCAGCATACACA	GPR158
sgRNA_535	GTCTCATGATGGAACGACCT	GPR158
sgRNA_536	TGTAGTCCCAGCGGTCAATG	GPR158
sgRNA_537	GGAGCTAGCGCAGGAAGCGC	HAUS5
sgRNA_538	AGGACTGTCAAGAAGATCCG	HAUS5
sgRNA_539	TGGCCACCAGGACAGTCCAC	HAUS5
sgRNA_540	GTTCCTGGATTTCTGCCCGC	HAUS5
sgRNA_541	AGCTACAGGCCAAACAGCAG	HAUS5
sgRNA_542	GCTGGTACGAAGTGCCAAAG	HAUS5
sgRNA_543	GCTGTTCGGACATCACGCTA	HAUS5
sgRNA_544	TCTGATCCTCCCAGGTCCGT	HAUS5
sgRNA_545	GCCTACGGGAAACTGAAGCC	HIST1H2AJ
sgRNA_546	GCTCCGCAAAGGCAACTATG	HIST1H2AJ
sgRNA_547	TGCGAGTCTTCTTGTTGTCG	HIST1H2AJ
sgRNA_548	TGCGGAGCAGGCGATGCACT	HIST1H2AJ
sgRNA_549	TCGGTCTTTACTTAGTCTTG	HIST1H2AJ
sgRNA_550	CTGCTTACCACGCCCAGACA	HIST1H2AJ
sgRNA_551	AAAGTCACCATCGCACAGGG	HIST1H2AJ
sgRNA_552	CAGGCGATGCACTCGGCCTA	HIST1H2AJ
sgRNA_553	ACTGCCCACCTCACAGGAGA	HMGA1
sgRNA_554	GCCCACCTCACAGGAGAAGG	HMGA1
sgRNA_555	AAAAGGACGGCACTGAGAAG	HMGA1
sgRNA_556	AGCGCTGGTAGGGAGTCAGG	HMGA1
sgRNA_557	CCAACACCTAAGAGACCTCG	HMGA1
sgRNA_558	GCTGTCCCGGGACTCACCGG	HMGA1
sgRNA_559	AGTCCCGGGACAGCGCTGGT	HMGA1
sgRNA_560	GCCTCCAAGCAGGAAAAGGA	HMGA1
sgRNA_561	TCAGCAGCTCTACATCAAGG	HPCAL4
sgRNA_562	AAGGTCCTCCAGCACCTCGG	HPCAL4
sgRNA_563	GCCGCGGGAGGTGACCGACA	HPCAL4
sgRNA_564	ACACTGCAGCAGCAACACAA	HPCAL4
sgRNA_565	GAGCTGAAGCAGTGGTACAA	HPCAL4
sgRNA_566	GCCCTGTCGGTCACCTCCCG	HPCAL4
sgRNA_567	GTCCAGGTCGTACATCTCAA	HPCAL4
sgRNA_568	TTCCTGAAGGACTGCCCCAG	HPCAL4
sgRNA_569	AAACCAACCTCACCTTCCCA	HSPA8
sgRNA_570	CAACCGTTCAGTGTCCGTAA	HSPA8
sgRNA_571	CACGTTCACAAGCAGTACGG	HSPA8
sgRNA_572	AGGCGAGCGTGCCATGACAA	HSPA8
sgRNA_573	AAATCGGGCACGGGTAATGG	HSPA8
sgRNA_574	GAAACATTGGCCCTTTATGG	HSPA8
sgRNA_575	TGGTGGTATTACGCTTGATG	HSPA8
sgRNA_576	ACAGCTGGAGACACCCACTT	HSPA8
sgRNA_577	AACATACCACAGGTAAGCCA	IARS
sgRNA_578	CTGTTAGCAGACTTGGCCGA	IARS
sgRNA_579	TTTCTCGTAGATGTTGCCAG	IARS
sgRNA_580	GTGAAGGAAGAAGAAGGCAC	IARS
sgRNA_581	AGTCATCGCTGACCCACAGT	IARS
sgRNA_582	GAGTTGTTTGAAGACCCACC	IARS
sgRNA_583	GCTTGTTGACAACTATGTGA	IARS
sgRNA_584	GTTCTGGATTAAGAAGCGAT	IARS
sgRNA_585	ACCAGCCTTGGACTTCACTG	IPO13
sgRNA_586	CCAGGCTGAGGACTCACCAG	IPO13
sgRNA_587	ACTCCTGAAACTCATCCCGC	IPO13
sgRNA_588	GAAGCAGGCTGTATACCAGC	IPO13
sgRNA_589	AGTACCGCAAAGGCCTGGTG	IPO13
sgRNA_590	CCTAGGGCATGCAGTACCAA	IPO13
sgRNA_591	GGAGCTCTTCGACAGCAGTG	IPO13
sgRNA_592	GTATGTCTATGAGATGTTGG	IPO13
sgRNA_593	GGTGGATGGAAGCATGCCTA	IQGAP1
sgRNA_594	AGGCAATCCAATCTCATCCA	IQGAP1
sgRNA_595	AAAGCTGCAAATGTGTCGGC	IQGAP1
sgRNA_596	GCGGCAAATGGATACACCTG	IQGAP1
sgRNA_597	CCTGTCGAACTAAGTATCCA	IQGAP1
sgRNA_598	CTACGCGTCCAACCAGCGAG	IQGAP1
sgRNA_599	GAATGATATCCAAGCTTGCG	IQGAP1
sgRNA_600	TGCAGCAACAGAATAGCGAC	IQGAP1
sgRNA_601	GGTGCTGGGCATGTACGCGG	IRX1
sgRNA_602	TGAACTGAAGGACAACCCTG	IRX1
sgRNA_603	GTGCCGGCGAATCTGGCCTG	IRX1
sgRNA_604	AAGACCCTTAATCAGGCGGA	IRX1
sgRNA_605	AAGGAGAACAAGGTGACATG	IRX1
sgRNA_606	CAGATCTTGGGCTTGCCGTG	IRX1
sgRNA_607	CTACGGCCAGTTCCAATACG	IRX1
sgRNA_608	GGGCTCGCAGTATGAACTGA	IRX1
sgRNA_609	TGGCTAATGGCATTTACAGG	KANSL1L
sgRNA_610	ACAGACAGACAATACCTTGG	KANSL1L
sgRNA_611	ACAGGATCTTGACACTCCTG	KANSL1L
sgRNA_612	CCCAAAGGCAGCCTTACCTG	KANSL1L
sgRNA_613	AACTAACAGGCACATTTGAG	KANSL1L
sgRNA_614	CTTGTAGACAGAGCACGAGT	KANSL1L
sgRNA_615	TTATAAACAAAAGAAATTAG	KANSL1L
sgRNA_616	GGAGTGTCAAGATCCTGTAC	KANSL1L
sgRNA_617	GAAGCGCCAGCCATCAGACA	KCTD17
sgRNA_618	GAAGGACTACACGGTCACCC	KCTD17
sgRNA_619	GGAGGAGGATGCAGACGCCG	KCTD17
sgRNA_620	GCACCAGCTTGCCATGCCGG	KCTD17
sgRNA_621	ACCTCCATAGGATGAGACCG	KCTD17
sgRNA_622	TCTTTGATGATGCGGATCAG	KCTD17
sgRNA_623	CTCCTACAACTACGGCAGCG	KCTD17
sgRNA_624	GCTCCTTGGACACCACACAC	KCTD17
sgRNA_625	GAAAGGCATTGAAATGACCA	KDM2A
sgRNA_626	AGGGTACTGCATCTCCAAGA	KDM2A
sgRNA_627	ATGGATGTGATACCAAACAG	KDM2A
sgRNA_628	TCAGAAAGAGTCCCTCAGCA	KDM2A
sgRNA_629	AATGATTACACTAACCGTGG	KDM2A
sgRNA_630	AATGTAGAGTATATTCAGCG	KDM2A
sgRNA_631	CAACATTGAAGATCGGACAC	KDM2A
sgRNA_632	GACCGAGTCACCATACCCCG	KDM2A
sgRNA_633	GAAGTTAGTGTACGAACTGG	KIF11
sgRNA_634	TGAAGAGTATACCTGGGAAG	KIF11
sgRNA_635	CGTGGAATTATACCAGCCAA	KIF11
sgRNA_636	AATCCCTGTTGACTTTGGGA	KIF11
sgRNA_637	ACCTAATGAAGAGTATACCT	KIF11
sgRNA_638	GACTGAATTACCTTGTTACG	KIF11
sgRNA_639	TCTTGTGTAGGAGTATACGG	KIF11
sgRNA_640	GATTCTCGATAAGGAACATG	KIF11
sgRNA_641	ACGGTGCACATCCAGCTCGA	KIRREL
sgRNA_642	TGAGCCACAGACGGTGCAGG	KIRREL
sgRNA_643	AATCGGAGTGGCTGAGCGGG	KIRREL
sgRNA_644	GAGAGGACCAACTCAGGCAG	KIRREL
sgRNA_645	AATAAGCAGTTGGCTCACGG	KIRREL
sgRNA_646	CATCGTGCCTCGAATCGGAG	KIRREL
sgRNA_647	GAGTCGCTATGAGACAAATG	KIRREL
sgRNA_648	TGGAACGCTATACAGTGGAG	KIRREL
sgRNA_649	ACAGAGCACCCACATCCAGG	KLK5
sgRNA_650	GCGATATGCACACCCAGCCG	KLK5
sgRNA_651	TGGGCAGCAGATGTTCCAGG	KLK5
sgRNA_652	TTTGACAGTGCACTTCCCTA	KLK5
sgRNA_653	AGGGCACGGTGTTAGAGGGG	KLK5
sgRNA_654	CTGGGTGTGCATATCGCAGT	KLK5
sgRNA_655	GCCCAACCAGCTCTACTGCG	KLK5
sgRNA_656	TGAGCATGAGGTCGTTAGAG	KLK5
sgRNA_657	AGAAAGGACGTCGATCGAGG	KMT2A
sgRNA_658	ACATGGCGCACAGCTGTCGG	KMT2A
sgRNA_659	TCAGAGTGCGAAGTCCCACA	KMT2A
sgRNA_660	ATTGTTGGAGGCATAAGCCA	KMT2A
sgRNA_661	AAGATCAGTAGCGGTCCCGG	KMT2A
sgRNA_662	AGGGGTCTTAATGATCCGCG	KMT2A
sgRNA_663	TTGACCATAATTATGCTCAG	KMT2A
sgRNA_664	AGGGGGTACAAATTGTACGA	KMT2A
sgRNA_665	ACCAGCAGAAGGTTAACCGG	LATS2
sgRNA_666	AGAGCCGCAAAAGCGCCAAG	LATS2
sgRNA_667	GTAGGACGCAAACGAATCGC	LATS2
sgRNA_668	AAGACGCCGCCGGAGACCGG	LATS2
sgRNA_669	GAACGCAGGATGCGACCAGG	LATS2
sgRNA_670	AGATGGGCTACCTGGACCCG	LATS2
sgRNA_671	AGTACGGAGGCCCAGACCGG	LATS2
sgRNA_672	CGAGAGGGACATCCTGGCCG	LATS2
sgRNA_673	TGATGAAGTTTCGGTTCCGG	LLGL1
sgRNA_674	AAGTTCCGGGTCGAAGGCCA	LLGL1
sgRNA_675	GAAGCAGAGGCTCACCTGGC	LLGL1
sgRNA_676	CCTGCGCAGAACCTCGCCTG	LLGL1
sgRNA_677	AGCCAATGAGAATCTTTGTG	LLGL1
sgRNA_678	CCATTAACAAGATTCTGTGG	LLGL1
sgRNA_679	GGAGCTTAGTGATGTGCCGG	LLGL1
sgRNA_680	GGTGGGCACAGCCATTATGG	LLGL1
sgRNA_681	AAAGCCAAAGAGGCTCAGTG	LMAN1
sgRNA_682	GATCAGCTGATCCAAACACA	LMAN1
sgRNA_683	AGATGGCGGGATCCAGGCAA	LMAN1
sgRNA_684	AAGCTTTGGCAAGTTGCCAG	LMAN1
sgRNA_685	CCCCTTACACTATAGTGACG	LMAN1
sgRNA_686	GATGTGGCAACGCGACCGCG	LMAN1
sgRNA_687	AGTACAAATACAGCTTCAAG	LMAN1
sgRNA_688	GGACAGGATAGGGTTTGTTG	LMAN1
sgRNA_689	ACATGGAGGAGCGGGAGCGG	LSM11
sgRNA_690	TCAGAGCTGACATCCAGCCG	LSM11
sgRNA_691	AGTGCACGAAGGCAGCCCTC	LSM11
sgRNA_692	AGGGCTACCACCCTTTCCAG	LSM11
sgRNA_693	ACCTACCGAAAACCTGTCCT	LSM11
sgRNA_694	ACTCCATCGCTGTATCCGTG	LSM11
sgRNA_695	AGAACTTGTCGAATGCAACA	LSM11
sgRNA_696	CCCCTGCTTCAACAACGTGG	LSM11
sgRNA_697	GATGGCGGTGCAGGAGTCGG	MAEA
sgRNA_698	GCTGACCACGGAGTCCACGG	MAEA
sgRNA_699	GGTGGAATCCATCCAGGCCG	MAEA
sgRNA_700	GTTCCTGACGGCCAAAGAGG	MAEA
sgRNA_701	ATAAGAGACTGGACGCTGTG	MAEA
sgRNA_702	CCAGGAGTACCCGACCCTCA	MAEA
sgRNA_703	CGCACGCCCTACCTTGTACG	MAEA
sgRNA_704	GCGTTGCGGCTACTACAACA	MAEA
sgRNA_705	AAGAGGCAAAGAGAATCGGT	MANF
sgRNA_706	TCTGGCCCACCACATCCCTG	MANF
sgRNA_707	GCAGATCGACCTGAGCACAG	MANF
sgRNA_708	AAGAAGATTCTGGATGACTG	MANF
sgRNA_709	AGCCACCAAAATCATCAATG	MANF
sgRNA_710	CGAACTTATAAAGTTCTGCC	MANF
sgRNA_711	GCTCCAGTGCTACTATATCG	MANF
sgRNA_712	TTCTCACAGATCTTCTCCAC	MANF
sgRNA_713	GTGGTTGGAAATGGCACCTA	MAP4K4
sgRNA_714	ACATCTCCAGAGAAATCCTG	MAP4K4
sgRNA_715	TAAGGGATCAGCCAAATGAA	MAP4K4
sgRNA_716	GAGGAAGTGCCTGAACAGGA	MAP4K4
sgRNA_717	ACGGCCACCTCACAAAGTAA	MAP4K4
sgRNA_718	ACTCACACCAAAGTCAACTG	MAP4K4
sgRNA_719	CTCACCAGGCACGTTCACAA	MAP4K4
sgRNA_720	GCGGGGCTTTACCAGTAACA	MAP4K4
sgRNA_721	GAAGGAGCGGGCTTTAAGCA	MAPK7
sgRNA_722	GAATTCGCCATAGGGCACGG	MAPK7
sgRNA_723	AAAGGCAAAGTCAAAGGGCG	MAPK7
sgRNA_724	GCGGGAGCGAAAGGAACGGG	MAPK7
sgRNA_725	GGCGGAGGACACCACTCCAT	MAPK7
sgRNA_726	GGGCCTGAAGTACATGCACT	MAPK7
sgRNA_727	TGACCGCGAAGCCCTCACTC	MAPK7
sgRNA_728	TGCCATCTCAGACAATACTA	MAPK7
sgRNA_729	TCTTCAATACCCTTCAGCGG	MAVS
sgRNA_730	ATGAGGACAGACCTCTCCTG	MAVS
sgRNA_731	CATTAGAAGGCACTGCACCA	MAVS
sgRNA_732	ATGCCACAGGCCCTCACCTG	MAVS
sgRNA_733	ACTGGAGCAGATGATAGGCT	MAVS
sgRNA_734	AGTACTTCATTGCGGCACTG	MAVS
sgRNA_735	CCAGCCTCACACCATCCCGT	MAVS
sgRNA_736	GTGTCTTCCAGGATCGACTG	MAVS
sgRNA_737	GGACTCACGCGTCTGGGCGG	MCM4
sgRNA_738	CGAGGATTCCACCTCCACGG	MCM4
sgRNA_739	AGTGGATCTGCAGTCTGACG	MCM4
sgRNA_740	GTGTGCCCACACGACCCGGG	MCM4
sgRNA_741	GATGTTCTAAGATTGAGTCA	MCM4
sgRNA_742	GCACCTGAAGAATGCATTTG	MCM4
sgRNA_743	GGAAACCAGACATTTATGAG	MCM4
sgRNA_744	TCACAATGATCTCGTTGACA	MCM4
sgRNA_745	ATTTATCTAAGGCTGCACCC	MDH1
sgRNA_746	TCAGGGAGAGTTTGTGTCCA	MDH1
sgRNA_747	GCCATCAGAGATAACACCCA	MDH1
sgRNA_748	GAAGATGGATCTTACTGCAA	MDH1
sgRNA_749	AGCAACTGAAGTTCTCCTTG	MDH1
sgRNA_750	ATTACCCACAACAATAACCT	MDH1
sgRNA_751	GACATCTGGATACTGAGTCG	MDH1
sgRNA_752	GTTCCATTAGGACACCGTCC	MDH1
sgRNA_753	AATCTGTACGAACCATCTGG	MLH1
sgRNA_754	ACTACCCAATGCCTCAACCG	MLH1
sgRNA_755	AGAAATCAGTCCCCAGAATG	MLH1
sgRNA_756	TAATAGTAACATGAGCCACA	MLH1
sgRNA_757	AGTGGTGAACCGCATCGCGG	MLH1
sgRNA_758	CTGGGTGAAGTACATCCTGG	MLH1
sgRNA_759	TAAGGTCTATGCCCACCAGA	MLH1
sgRNA_760	GGTTAATGATCCTTCTCCGG	MLH1
sgRNA_761	CAGTCTGGAACTCACCACCC	MLLT6
sgRNA_762	GCTGTGCCCACACAAAGACG	MLLT6
sgRNA_763	AGGCACGTACTGCAGCACGA	MLLT6
sgRNA_764	ACAGGTCATGCAGGCTCCCG	MLLT6
sgRNA_765	CATGGGGGTTCCAAAGATGT	MLLT6
sgRNA_766	CGTTGGCAAATTGCACCTCG	MLLT6
sgRNA_767	CTAACCTGCCCCTAGTAAGG	MLLT6
sgRNA_768	GGGAGACTTATAGTCCCCAG	MLLT6
sgRNA_769	TGGGAAGAACGCTACAGGCA	MOG
sgRNA_770	GAGATGAACCACCCTAGAGA	MOG
sgRNA_771	CGAGGAGAACCAGCACTCCA	MOG
sgRNA_772	GCAGATGATCAAGGCAACCA	MOG
sgRNA_773	AGAATGATCTCGGAAGAAGC	MOG
sgRNA_774	AGGACCAAGACACCCTATCC	MOG
sgRNA_775	GAAGAACGCTACAGGCATGG	MOG
sgRNA_776	GACCAGGCACCTGAATATCG	MOG
sgRNA_777	GGGACTTACACATTCCCAAA	MORN2
sgRNA_778	ATCCAAGGACTAGAATGGAG	MORN2
sgRNA_779	TACCACTCCATTCTAGTCCT	MORN2
sgRNA_780	CCAAATGGGGCAAAGTATAC	MORN2
sgRNA_781	GACTTACACATTCCCAAATG	MORN2
sgRNA_782	GATAATATGTTTCATGGACT	MORN2
sgRNA_783	TTCTACTATTGCAGGGTGGA	MORN2
sgRNA_784	CTGGAAATTTCAATGAAAAT	MORN2
sgRNA_785	GGTGAGGAAGCCGATGCCCT	MRPL41
sgRNA_786	CTGCACGAACCTCCAGCCCG	MRPL41
sgRNA_787	GTTCGTGCAGATCAAGGAGA	MRPL41
sgRNA_788	GCTAGCGCAGGAAGTTCCTG	MRPL41
sgRNA_789	AGATCCGGGACGACGAACTC	MRPL41
sgRNA_790	AGCAAGTGGACGAGCAAGCG	MRPL41
sgRNA_791	AGGGGCGAGGTAGCTCACGT	MRPL41
sgRNA_792	TGCTCATTCGGTCCGCACCC	MRPL41
sgRNA_793	GTGAGGTCTTCTGTTTCCAA	MTHFD2L
sgRNA_794	ACTAAAATTATACTGAGGTG	MTHFD2L
sgRNA_795	GATGAGCGAACAATATGCAA	MTHFD2L
sgRNA_796	GCTGGAAGATCCAAGAACGT	MTHFD2L
sgRNA_797	GCTTTCGGAGCAGCGGTGTG	MTHFD2L
sgRNA_798	AAGCACAGCACCCTCCGTAA	MTHFD2L
sgRNA_799	GAGCCCGGGAGTGCGTTCCG	MTHFD2L
sgRNA_800	TTCGGTTCCTGATATAATAA	MTHFD2L
sgRNA_801	GAGCCGGAATGAGGAAACCA	MTOR
sgRNA_802	AGAGACTCTGTCCTTACCTA	MTOR
sgRNA_803	TGGCCGTCTTGCCATGGCAG	MTOR
sgRNA_804	TGAGAATCAGACAGGCACGA	MTOR
sgRNA_805	CAGCATCGGATGCTTAGGAG	MTOR
sgRNA_806	GGTGATGGCCTGGACAACCA	MTOR
sgRNA_807	GTGAAGGGGGTAATGTGACG	MTOR
sgRNA_808	TCAGGAAATGATCCGCACAG	MTOR
sgRNA_809	TGGATTCCATCAGAACGCCA	MYH10
sgRNA_810	GTGAAGAAGCAACATGGGCA	MYH10
sgRNA_811	GATGTAACTGGCTATATCGT	MYH10
sgRNA_812	TCTCGGCCGACCTTGATCCG	MYH10
sgRNA_813	ACAACGAACAAAGTTAGGGT	MYH10
sgRNA_814	GGCCAAAAGAAAACTCGACG	MYH10
sgRNA_815	GTGCCGTAATTTCAGGTACG	MYH10
sgRNA_816	TGTAACTGGCTATATCGTTG	MYH10
sgRNA_817	AAACTTCATCAACAATCCGC	MYH9
sgRNA_818	TACAGGAGTATGATGCAAGG	MYH9
sgRNA_819	AAATACCGCTTCCTGTCCAA	MYH9
sgRNA_820	GAAGGAGCGGAACACTGACC	MYH9
sgRNA_821	AATGTGACCGATTTCACCAG	MYH9
sgRNA_822	GCCTACAGGAGTATGATGCA	MYH9
sgRNA_823	GCTGCAGGTCAAGTTCAACG	MYH9
sgRNA_824	TGGATTACAAAGCTGACGAG	MYH9
sgRNA_825	AGATGATTGCACATACCACG	NELFCD
sgRNA_826	GCCGGGCGCCATCATGGACG	NELFCD
sgRNA_827	AGAAGGAGAGGATGATGCGG	NELFCD
sgRNA_828	AAATAGAATCTGCTTTGCGG	NELFCD
sgRNA_829	CAACTTACAAGTTCAACCGG	NELFCD
sgRNA_830	TTGCTGCGTACGCCAAGATG	NELFCD
sgRNA_831	TTTCTGACGCAGGGTACCAG	NELFCD
sgRNA_832	AAGAACTTACGGCAAACTCA	NELFCD
sgRNA_833	GCTTGGTACGCAGAGCACCG	NF2
sgRNA_834	CATGCGGGAAGCGATGGCCC	NF2
sgRNA_835	GTACACAATCAAGGACACAG	NF2
sgRNA_836	AAAGATCTACTGCCCTCCTG	NF2
sgRNA_837	CGAGATGGAGTTCAATTGCG	NF2
sgRNA_838	GACCCCAGTGTTCACAAGCG	NF2
sgRNA_839	GGAGGAGGCTGAACGCACGA	NF2
sgRNA_840	CATCTCGTACAGTGACAAGG	NF2
sgRNA_841	TCAGGCGGAGGCGTGTTCCG	NHP2
sgRNA_842	GTGAGGCGGCGAGAAGCCAG	NHP2
sgRNA_843	AAGCAGAAGCAGATTCGGCG	NHP2
sgRNA_844	GAGATGGCAGTATACCTCAA	NHP2
sgRNA_845	CAAATGCATCAAGAAAGGTG	NHP2
sgRNA_846	CCATCTCCCAGTCATGTGTG	NHP2
sgRNA_847	TGTAGAGCTTCCGCGTGAGG	NHP2
sgRNA_848	CCTCACACATGACTGGGAGA	NHP2
sgRNA_849	TCGTGGACAAAGAAAGCCAG	NLE1
sgRNA_850	GAGATCCCAGAAGCGCACGG	NLE1
sgRNA_851	AGTCGGTCACCTGTCTCCGG	NLE1
sgRNA_852	GCAGGGCATAGTCAGTGCTG	NLE1
sgRNA_853	CCGTCAGTGTCACTTACGCA	NLE1
sgRNA_854	CGGACTCTGAAGATAGCCTG	NLE1
sgRNA_855	GTCCACGGGCACGTCGAACG	NLE1
sgRNA_856	TGACCCTTGCATGTGAAATG	NLE1
sgRNA_857	GTGTCATAACATCGAACCCG	NOL10
sgRNA_858	GAAGGGACTTGCCGCAGCTG	NOL10
sgRNA_859	TGGCAGTTGGAACAACCACA	NOL10
sgRNA_860	GCAATGGCTTATCAGATCGA	NOL10
sgRNA_861	ACCCATGCATATATGCCCGG	NOL10
sgRNA_862	ATTTAATGGTGCCTTGACCA	NOL10
sgRNA_863	TCTAAGAAGGAACACCACCG	NOL10
sgRNA_864	TATAGGTTAAACTTAGAACA	NOL10
sgRNA_865	AAAAAGCTTCCGCCTGATGG	Non-Targeting Control_1
sgRNA_866	AAACGGTACGACAGCGTGTG	Non-Targeting Control_2
sgRNA_867	ACTATTTAATATTGGTAAGT	Non-Targeting Control_3
sgRNA_868	ACTCAGCCATTTTATTAGAA	Non-Targeting Control_4
sgRNA_869	ACTCGAAATCACCTATGGTA	Non-Targeting Control_5
sgRNA_870	ACTGAGTGGGTAACACGCAT	Non-Targeting Control_6
sgRNA_871	ACTGCGGAGCGCCCAATATC	Non-Targeting Control_7
sgRNA_872	ACTGCTCCCGGTCGCCCCTC	Non-Targeting Control_8
sgRNA_873	ACTGCTGCTGACATCTCTTA	Non-Targeting Control_9
sgRNA_874	ACTGCTGCTGTCTTCTAAAT	Non-Targeting Control_10
sgRNA_875	ACTGTTGCCGCGCCAACTGC	Non-Targeting Control_11
sgRNA_876	ACTTACGGCACTCGCATGCC	Non-Targeting Control_12
sgRNA_877	AAACTGTAGTGCAGGGTCAG	Non-Targeting Control_13
sgRNA_878	ACTTCAGTTCGGCGTAGTCA	Non-Targeting Control_14
sgRNA_879	ACTTCCCACTTCTTAGGTTG	Non-Targeting Control_15
sgRNA_880	AGAAACTGAACTATCCTACT	Non-Targeting Control_16
sgRNA_881	AGAACCCAGACGCCAGCGGT	Non-Targeting Control_17
sgRNA_882	AGAAGAAAAAAATGTCTACG	Non-Targeting Control_18
sgRNA_883	AGAAGACCGAGGCGCTTCAA	Non-Targeting Control_19
sgRNA_884	AGAATGCCATCTAGTTAGTA	Non-Targeting Control_20
sgRNA_885	AGACACGTCACCGGTCAAAA	Non-Targeting Control_21
sgRNA_886	AGACCCCGTAGGCAGGACGT	Non-Targeting Control_22
sgRNA_887	AGACTCGTATTGTCATATTA	Non-Targeting Control_23
sgRNA_888	AAAGAAAGAGGAATAGTAGC	Non-Targeting Control_24
sgRNA_889	AGAGCATGATGACCCGTGAC	Non-Targeting Control_25
sgRNA_890	AGAGCGTCTTCGTGACAAAC	Non-Targeting Control_26
sgRNA_891	AGAGGGATTGGGAGCTTGAC	Non-Targeting Control_27
sgRNA_892	AGATGGTCAGATCTAGTAGT	Non-Targeting Control_28
sgRNA_893	AGATTCATTCACGAGTTGGG	Non-Targeting Control_29
sgRNA_894	AGCACGTAATGTCCGTGGAT	Non-Targeting Control_30
sgRNA_895	AGCATTCTCACCAAGACCGA	Non-Targeting Control_31
sgRNA_896	AGCATTTGCGCGGCAACTGT	Non-Targeting Control_32
sgRNA_897	AGCCCGCCACAGAATAGCTG	Non-Targeting Control_33
sgRNA_898	AGCCGGCTTGTGACAGTGAA	Non-Targeting Control_34
sgRNA_899	AAAGACTTGCTCCAAAACAC	Non-Targeting Control_35
sgRNA_900	AGCGATCTGGACACTCTCCA	Non-Targeting Control_36
sgRNA_901	AGCGATTCACGTATTAGATG	Non-Targeting Control_37
sgRNA_902	AGCGCAGATAGCGCGTATCA	Non-Targeting Control_38
sgRNA_903	AGCGCTCTGGTTGCATCCCT	Non-Targeting Control_39
sgRNA_904	AGCTAGCGATGGCTCTAAGT	Non-Targeting Control_40
sgRNA_905	AGCTCCATCGCCGCGATAAT	Non-Targeting Control_41
sgRNA_906	AGCTCGCCATGTCGGTTCTC	Non-Targeting Control_42
sgRNA_907	AGCTGAAAATATACGTATTC	Non-Targeting Control_43
sgRNA_908	AGCTGCGCGCTACTGGATCA	Non-Targeting Control_44
sgRNA_909	AGCTGGACTCTGTAGAAATC	Non-Targeting Control_45
sgRNA_910	AAAGATATAGCAAATTATGG	Non-Targeting Control_46
sgRNA_911	AGCTTAATGTGCAGGTCAGA	Non-Targeting Control_47
sgRNA_912	AGCTTTCGAAATTGAGTGTC	Non-Targeting Control_48
sgRNA_913	AGGACACAGGATACGCAGCT	Non-Targeting Control_49
sgRNA_914	AGGACTAGTGTCGCACTCAG	Non-Targeting Control_50
sgRNA_915	AGGAGTGTTATGAAAAGGCT	Non-Targeting Control_51
sgRNA_916	AGGATCGTGTACCGGGGACG	Non-Targeting Control_52
sgRNA_917	AGGATGCTGAACAAGTACGT	Non-Targeting Control_53
sgRNA_918	AGGATGGATTGAGCAGCGGT	Non-Targeting Control_54
sgRNA_919	AGGCCACAAATTGTATACAG	Non-Targeting Control_55
sgRNA_920	AGGCGCCAACATTGACCGTA	Non-Targeting Control_56
sgRNA_921	AAAGCGACGTAGGCATACTT	Non-Targeting Control_57
sgRNA_922	AGGCTTAAATGGCGAGATTG	Non-Targeting Control_58
sgRNA_923	AGGGAAACCTCTATGGGTAA	Non-Targeting Control_59
sgRNA_924	AGGGATCGTTAGGAAGGGAA	Non-Targeting Control_60
sgRNA_925	AGGGCACCCGGTTCATACGC	Non-Targeting Control_61
sgRNA_926	AGGGCGAGCAGCAGAGTACG	Non-Targeting Control_62
sgRNA_927	AGGGGCAGGGCTATCTTATG	Non-Targeting Control_63
sgRNA_928	AGGGTCAGTCTGTCCTTTTT	Non-Targeting Control_64
sgRNA_929	AGGTAAGCCCCTTAGAACTG	Non-Targeting Control_65
sgRNA_930	AGGTCAAGCCGACCTCGAAC	Non-Targeting Control_66
sgRNA_931	AGGTCGGCCGAACATACGGT	Non-Targeting Control_67
sgRNA_932	AAATAATATGCATCTCTCGA	Non-Targeting Control_68
sgRNA_933	AGGTTGAATACCCCTTACTA	Non-Targeting Control_69
sgRNA_934	AGTACCCCTAGGTATGGGGA	Non-Targeting Control_70
sgRNA_935	AGTAGACGGACGGTGAGCTG	Non-Targeting Control_71
sgRNA_936	AGTATGAGACTCATAGGGTG	Non-Targeting Control_72
sgRNA_937	AGTATTAGGTACCTGCCCTA	Non-Targeting Control_73
sgRNA_938	AGTATTGTGGTGTCGTCAAC	Non-Targeting Control_74
sgRNA_939	AGTCATAACTGAGTGAATCG	Non-Targeting Control_75
sgRNA_940	AGTCTTAAAGACCCTAAGCT	Non-Targeting Control_76
sgRNA_941	AGTCTTGGCCAATGTCACGG	Non-Targeting Control_77
sgRNA_942	AGTGAGTGACAACCAGATCG	Non-Targeting Control_78
sgRNA_943	AAATACAAGCTATAGCGATA	Non-Targeting Control_79
sgRNA_944	AGTGCTACTGAAACTTGCCT	Non-Targeting Control_80
sgRNA_945	AGTGGGGCGCTAAGTGGGGG	Non-Targeting Control_81
sgRNA_946	AGTGTATCTTCCACCTGTCT	Non-Targeting Control_82
sgRNA_947	AGTGTGGAAAAGCTAACAGA	Non-Targeting Control_83
sgRNA_948	AGTGTTTGAAAAAAGGGCGG	Non-Targeting Control_84
sgRNA_949	AGTTCCCAGAAATATATTGC	Non-Targeting Control_85
sgRNA_950	AGTTCTGTTCGATAGATGCC	Non-Targeting Control_86
sgRNA_951	AGTTGAATGGACCTCGACTA	Non-Targeting Control_87
sgRNA_952	ATAAGCCACACTACCCGCCT	Non-Targeting Control_88
sgRNA_953	ATAAGCTACTCTGAGTTCCT	Non-Targeting Control_89
sgRNA_954	AAATGCACAGATCGCTGATC	Non-Targeting Control_90
sgRNA_955	ATAATCCGGAAACGCTCGAC	Non-Targeting Control_91
sgRNA_956	ATACAATACTTTGGCGCATA	Non-Targeting Control_92
sgRNA_957	ATACCAGATGCGTCCGCTTG	Non-Targeting Control_93
sgRNA_958	ATACGAGGCGCTTTTCTTTG	Non-Targeting Control_94
sgRNA_959	ATACGCATGATTGCAAGAGG	Non-Targeting Control_95
sgRNA_960	ATACGGCCGAAGCCCCTTCA	Non-Targeting Control_96
sgRNA_961	ATACTCTCACAGGTACATAA	Non-Targeting Control_97
sgRNA_962	ATAGAAGTGTGACCGCTGGG	Non-Targeting Control_98
sgRNA_963	ATAGCAGGACGAGGTTCCTT	Non-Targeting Control_99
sgRNA_964	ATAGCCGCCGCTCATTACTT	Non-Targeting Control_100
sgRNA_965	AAATTGGCTTTCGTTCGTGC	Non-Targeting Control_101
sgRNA_966	ATAGCGGATGTCCTTGGAAA	Non-Targeting Control_102
sgRNA_967	ATAGCTAAAGTTGATGTGTA	Non-Targeting Control_103
sgRNA_968	ATAGGCACCTTAAGGGTCTC	Non-Targeting Control_104
sgRNA_969	ATAGGTCATCCACTGGGCGG	Non-Targeting Control_105
sgRNA_970	ATAGTAACGTCAGGGAGTAA	Non-Targeting Control_106
sgRNA_971	ATATAAACTGTCGCGGTAAA	Non-Targeting Control_107
sgRNA_972	ATATGACAGGGCAAACGCAT	Non-Targeting Control_108
sgRNA_973	ATATTTCGGCAGTTGCAGCA	Non-Targeting Control_109
sgRNA_974	ATATTTTATGACATAAAAAT	Non-Targeting Control_110
sgRNA_975	ATCAAAGTGTCTGACTTATT	Non-Targeting Control_111
sgRNA_976	AAAACAGGACGATGTGCGGC	Non-Targeting Control_112
sgRNA_977	AACAGGAAACGTGACTAAAG	Non-Targeting Control_113
sgRNA_978	ATCAAGTCAGGTTATGCGGG	Non-Targeting Control_114
sgRNA_979	AACATCTCGTTAGGGGTATC	Non-Targeting Control_115
sgRNA_980	AACCACGGCATTGAGAGGTG	Non-Targeting Control_116
sgRNA_981	AACGCGAGTCCGGTGGCTAG	Non-Targeting Control_117
sgRNA_982	AACGCTGTCGTACGTGTATA	Non-Targeting Control_118
sgRNA_983	AACGTGCTGACGATGCGGGC	Non-Targeting Control_119
sgRNA_984	AACTACAAGTAAAAGTATCG	Non-Targeting Control_120
sgRNA_985	AACTAGAATAGGCGGGCTTG	Non-Targeting Control_121
sgRNA_986	AACTAGCCCGAGCAGCTTCG	Non-Targeting Control_122
sgRNA_987	AAGAAGAATTGGGGATGATG	Non-Targeting Control_123
sgRNA_988	AAAACATCGACCGAAAGCGT	Non-Targeting Control_124
sgRNA_989	AAGAAGGGCCGTACCCGAAA	Non-Targeting Control_125
sgRNA_990	AAGAATTAGGCACGGTTACT	Non-Targeting Control_126
sgRNA_991	AAGAGATCACATCTAGGCCA	Non-Targeting Control_127
sgRNA_992	AAGAGCGAATCGATTTCGTG	Non-Targeting Control_128
sgRNA_993	AAGAGTAGTAGACGCCCGGG	Non-Targeting Control_129
sgRNA_994	AAGCACTAGTCCGTATGATG	Non-Targeting Control_130
sgRNA_995	AAGCCATTGTATAACTCCAG	Non-Targeting Control_131
sgRNA_996	AAGCGGGCACACATGACAAG	Non-Targeting Control_132
sgRNA_997	AAGGACTGGAATATGGAGAG	Non-Targeting Control_133
sgRNA_998	AAGGCAATTTACTGGATCCT	Non-Targeting Control_134
sgRNA_999	AAAATAGCAGTAAACTCAAC	Non-Targeting Control_135
sgRNA_1000	AAGGCGCGCGAATGTGGCAG	Non-Targeting Control_136
sgRNA_1001	AAGGGCGTGCCCTGCGTTGT	Non-Targeting Control_137
sgRNA_1002	AAGTGACAGATGGGCAGGCG	Non-Targeting Control_138
sgRNA_1003	AAGTGACGGTGTCATGCGGG	Non-Targeting Control_139
sgRNA_1004	AAGTGTGTGCATAGCAGGGT	Non-Targeting Control_140
sgRNA_1005	AATATTTGGCTCGGCTGCGC	Non-Targeting Control_141
sgRNA_1006	AATCGACTCGAACTTCGTGT	Non-Targeting Control_142
sgRNA_1007	AATCGCAGGTATCCCAGAGC	Non-Targeting Control_143
sgRNA_1008	AATCTTACTCGTCCTCCTTG	Non-Targeting Control_144
sgRNA_1009	AATGCGAGTGTATCCGCAGT	Non-Targeting Control_145
sgRNA_1010	AAAATCGATGGGCTGAATCT	Non-Targeting Control_146
sgRNA_1011	AATGGGTTGCCGGGAGTAAA	Non-Targeting Control_147
sgRNA_1012	AATTTAAGCTTCGTAACTGG	Non-Targeting Control_148
sgRNA_1013	AATTTATCGTCAACATTAAT	Non-Targeting Control_149
sgRNA_1014	ACAAAAAACTACGGTGATTA	Non-Targeting Control_150
sgRNA_1015	ACAAAATGCCGTGCGTCAAT	Non-Targeting Control_151
sgRNA_1016	ACAAACGACCTTGAGCAGGG	Non-Targeting Control_152
sgRNA_1017	ACAAAGATCGCATGGCATAC	Non-Targeting Control_153
sgRNA_1018	ACACCCATTCTCATAACGGA	Non-Targeting Control_154
sgRNA_1019	ACACCGAAGCACCTGTACGT	Non-Targeting Control_155
sgRNA_1020	ACAGCCCTCACGAGCCCGAA	Non-Targeting Control_156
sgRNA_1021	AAAATTATCGGAAACGGTAG	Non-Targeting Control_157
sgRNA_1022	ACAGCGCTCTCGTGTACTAT	Non-Targeting Control_158
sgRNA_1023	ACAGGTTCTTATTCATTGAC	Non-Targeting Control_159
sgRNA_1024	ACATACCCCCCTGGTTCAGA	Non-Targeting Control_160
sgRNA_1025	ACATAGTCGACGGCTCGATT	Non-Targeting Control_161
sgRNA_1026	ACCACTAATGAGATTCTTGT	Non-Targeting Control_162
sgRNA_1027	ACCCAATGTGGCGGAGCCGA	Non-Targeting Control_163
sgRNA_1028	ACCCATATATGCTGCCGCAC	Non-Targeting Control_164
sgRNA_1029	ACCCATGAGTTAAGTTTTCT	Non-Targeting Control_165
sgRNA_1030	ACCCATTGAGAGTCGCCTGA	Non-Targeting Control_166
sgRNA_1031	ACCCGATAATAGCTACTGGT	Non-Targeting Control_167
sgRNA_1032	AAACCCTATGCCCAAATGAG	Non-Targeting Control_168
sgRNA_1033	ACCCTCCGAATCGTAACGGA	Non-Targeting Control_169
sgRNA_1034	ACCGCTCATATAGGTAAAAA	Non-Targeting Control_170
sgRNA_1035	ACCTATAATCGACCACATTT	Non-Targeting Control_171
sgRNA_1036	ACCTATTGTCCCTTCAAGCT	Non-Targeting Control_172
sgRNA_1037	ACCTTACAATAAGTTATATT	Non-Targeting Control_173
sgRNA_1038	ACGATCGGTAATGGTCTGTT	Non-Targeting Control_174
sgRNA_1039	ACGCATGCTTCCCAAAGCGT	Non-Targeting Control_175
sgRNA_1040	ACGCCATATTTCTGGCTCTA	Non-Targeting Control_176
sgRNA_1041	ACGCCTCCTCAAATTAGCTC	Non-Targeting Control_177
sgRNA_1042	ACGCTCAGCACCCGCTATGC	Non-Targeting Control_178
sgRNA_1043	AAACCTAGCCCCAATACTTA	Non-Targeting Control_179
sgRNA_1044	ACGCTCTCCTGGCAACAAGT	Non-Targeting Control_180
sgRNA_1045	ACGCTGACGAGTAAAAGCGG	Non-Targeting Control_181
sgRNA_1046	ACGGAAAGACCTCGCTATTC	Non-Targeting Control_182
sgRNA_1047	ACGGAGGCTAAGCGTCGCAA	Non-Targeting Control_183
sgRNA_1048	ACGGGCGGCTATCGCTGACT	Non-Targeting Control_184
sgRNA_1049	ACGGGGTGAAACCATGTCGT	Non-Targeting Control_185
sgRNA_1050	ACGGTACATGCGCATGAGTC	Non-Targeting Control_186
sgRNA_1051	ACGGTGGGGATGGACCTACT	Non-Targeting Control_187
sgRNA_1052	ACGGTTATGGTCTCATGGGG	Non-Targeting Control_188
sgRNA_1053	ACGTCAACTGCTGGAGTGGG	Non-Targeting Control_189
sgRNA_1054	AAACGAGATCGAGAAAGGTA	Non-Targeting Control_190
sgRNA_1055	ACGTCCATACTGTCGGCTAC	Non-Targeting Control_191
sgRNA_1056	ACGTCGTTTAGCACCCGGCT	Non-Targeting Control_192
sgRNA_1057	ACGTGGGGACATATACGTGT	Non-Targeting Control_193
sgRNA_1058	ACGTTCGAGTACGACCAGCT	Non-Targeting Control_194
sgRNA_1059	ACTACTCCGGCAAATACTCG	Non-Targeting Control_195
sgRNA_1060	ACTACTGGCTATCCGCGCCA	Non-Targeting Control_196
sgRNA_1061	ACTAGAGTCATGATCAGCGA	Non-Targeting Control_197
sgRNA_1062	ACTAGCCTGTTCGCGAGTAG	Non-Targeting Control_198
sgRNA_1063	ACTAGGGCAGTGTGTCTGCA	Non-Targeting Control_199
sgRNA_1064	ACTATCATGGCACCCAATTG	Non-Targeting Control_200
sgRNA_1065	ATGAGAACCAAGTAACGCTG	OR1I1
sgRNA_1066	GAACCAAGTAACGCTGTGGG	OR1I1
sgRNA_1067	GCTCAACTGACCTTCTGCGC	OR1I1
sgRNA_1068	AGACACGCACACCAACGAGC	OR1I1
sgRNA_1069	GTGTATGAGAGACTGGAGGT	OR1I1
sgRNA_1070	TGTCCATGGTCCCGAACAGG	OR1I1
sgRNA_1071	TTTAAGATCCCTTCTACTCG	OR1I1
sgRNA_1072	GAGCCGGAGAGCTTCAGCAG	OR1I1
sgRNA_1073	GAAACCAATGAGCCATGAGA	OR2B3
sgRNA_1074	AGAGGGACACCACAATCATG	OR2B3
sgRNA_1075	TAAGGATGGCAGCCTTCTCA	OR2B3
sgRNA_1076	CAAAGGACATAACAGCCAGA	OR2B3
sgRNA_1077	ACTCTTAACATGCCACGCTG	OR2B3
sgRNA_1078	ATTAACAGGACCACAAAAAG	OR2B3
sgRNA_1079	GGAGACACTCTGTAGCACCT	OR2B3
sgRNA_1080	TGGCAATGTGTCCATCATGA	OR2B3
sgRNA_1081	CAACAGGAAATACATAGGAG	OR4M2
sgRNA_1082	CATTCATTCTATCATACAGG	OR4M2
sgRNA_1083	GAAGTCTATGAGCATTTCAG	OR4M2
sgRNA_1084	TGGCCTATCCCAGACTCCAG	OR4M2
sgRNA_1085	GCCTGAAAGTTTCTTGAACA	OR4M2
sgRNA_1086	GTTTCTTGAACAAGGCCAGA	OR4M2
sgRNA_1087	GCAGAGACGTTGATTCATGA	OR4M2
sgRNA_1088	CTTCATTCATTCTATCATAC	OR4M2
sgRNA_1089	CATAGGCCATAACAGCGAGA	OR6A2
sgRNA_1090	ATTGCGCAGGCAGTAAATGA	OR6A2
sgRNA_1091	TTATAGCGTCCAGCAGCCGA	OR6A2
sgRNA_1092	GAAATCTGTAAGCTCTGCTG	OR6A2
sgRNA_1093	CTCAGTCAGCACCAACACAT	OR6A2
sgRNA_1094	GCCGGCCACTGACAATGACT	OR6A2
sgRNA_1095	GTGCATGAGAGGTTGAGCAA	OR6A2
sgRNA_1096	GACATACCAGATCTCCAGAA	OR6A2
sgRNA_1097	CCTCTCATCCGCCATCACGA	ORAOV1
sgRNA_1098	TATCGGGAAGGCTATGAAGA	ORAOV1
sgRNA_1099	GCACAGTTGCACCACTGAGA	ORAOV1
sgRNA_1100	GAAGACTTAGACAAGATCAG	ORAOV1
sgRNA_1101	AGTAGTTTGGGTGTGATGGA	ORAOV1
sgRNA_1102	CATATTCGATGCCATCGTGA	ORAOV1
sgRNA_1103	CATGGGGAAGGGTATCGGGA	ORAOV1
sgRNA_1104	TCACAGATCGGGTGCTACCA	ORAOV1
sgRNA_1105	GGAGGTCAAGTATTACGCGG	PAXIP1
sgRNA_1106	AGCCTCACACATAATCTCAG	PAXIP1
sgRNA_1107	ACGGACAGAATCACCCAAGA	PAXIP1
sgRNA_1108	CTGAAGACAGAAGTGCCCTG	PAXIP1
sgRNA_1109	GCACACAAGTTAATCAACCC	PAXIP1
sgRNA_1110	GTGATTCTGTCCGTTCAGTG	PAXIP1
sgRNA_1111	GTGCGTGCATCGACTCGTGA	PAXIP1
sgRNA_1112	TCTTCATAAATAATCAGACG	PAXIP1
sgRNA_1113	TCGCAGCGAGCTGGAGCCGC	PCNP
sgRNA_1114	TCCAAGTTTGGATTTGCCAT	PCNP
sgRNA_1115	TGCCTCCAGAAGCAAAGATG	PCNP
sgRNA_1116	ACCTATGGCAAATCCAAACT	PCNP
sgRNA_1117	GGGGTTGTGTTCACCTCCGG	PCNP
sgRNA_1118	TCAGCCATATCCATCAAACT	PCNP
sgRNA_1119	TGTAGGCTTTGTTGGGAGGT	PCNP
sgRNA_1120	TCGCTTCTCAGCGCTGCGAC	PCNP
sgRNA_1121	TGAAGCTGAGACCACATCCA	PDCD10
sgRNA_1122	CTTCTACTAAACGTACCCTG	PDCD10
sgRNA_1123	ATATCAATACCAGAACCGCA	PDCD10
sgRNA_1124	GGGCATAGAAACCATGGATG	PDCD10
sgRNA_1125	ATCAGCTGCCATACGAAGAA	PDCD10
sgRNA_1126	ATGAGATCAATGACAGAGTG	PDCD10
sgRNA_1127	ATTCCAAGACCTAAACGAAA	PDCD10
sgRNA_1128	GGATACATGACTGCATAGAG	PDCD10
sgRNA_1129	GAAGCGGCGAGTCTCCATGG	PGS1
sgRNA_1130	AAGGGAGCCAATAACAGCCA	PGS1
sgRNA_1131	GATAAGAGTAGCCAAGAGGC	PGS1
sgRNA_1132	CATTCTCTTAGACTTCACGC	PGS1
sgRNA_1133	ATTCTCTTAGACTTCACGCG	PGS1
sgRNA_1134	GAGCGCTTCAACGAGACCAT	PGS1
sgRNA_1135	GGAACACGTAGCGGTCCTGG	PGS1
sgRNA_1136	GGCAGATAAGAGTAGCCAAG	PGS1
sgRNA_1137	AGGACACTTACCCGACACGG	PIK3IP1
sgRNA_1138	AACCCGGACGAGGACCCGCG	PIK3IP1
sgRNA_1139	ATCTCCAGAGACCACCTCCC	PIK3IP1
sgRNA_1140	TCTTGGGCTACTCCTACAAG	PIK3IP1
sgRNA_1141	CAGATCCATAGGCTTCTGCT	PIK3IP1
sgRNA_1142	CCCTGAGAAACGGCCTTGCG	PIK3IP1
sgRNA_1143	TCGCCACTGACGTAGCACCA	PIK3IP1
sgRNA_1144	CAGTGATTGGGATCAGCCAG	PIK3IP1
sgRNA_1145	GAGACATACAGGCTATGTGA	PLBD1
sgRNA_1146	CGTGGAGCGATGACCCGCGG	PLBD1
sgRNA_1147	GATCACGAAACCTTCCATCA	PLBD1
sgRNA_1148	ATGGAAAGGAACATTGTAGG	PLBD1
sgRNA_1149	AAATGTAATGGACAAGAATG	PLBD1
sgRNA_1150	AAGGTTTCGTGATCAGCTGT	PLBD1
sgRNA_1151	GTGTTTATATATCCTGAGCA	PLBD1
sgRNA_1152	CAGGAACTGAATCTGGAACA	PLBD1
sgRNA_1153	ACAGTGGGAAATTTCTTCGA	PLEKHA1
sgRNA_1154	TTAGCGATGCTACTAAGCTA	PLEKHA1
sgRNA_1155	TCTGATAACCTAAGTCGCCA	PLEKHA1
sgRNA_1156	ATAACCGCACTATCTTGAGG	PLEKHA1
sgRNA_1157	ACCCATCATTACTCCCACTC	PLEKHA1
sgRNA_1158	CATACAGCGACATAATGATG	PLEKHA1
sgRNA_1159	CCAGAGAAGATAGTTTCGTG	PLEKHA1
sgRNA_1160	TAAGTCGCCATGGTGAATGT	PLEKHA1
sgRNA_1161	AGCCAAGCACAATTTGCCGT	PLK1
sgRNA_1162	CCTGCCTGACCATTCCACCA	PLK1
sgRNA_1163	ACCGGCGAAAGAGATCCCGG	PLK1
sgRNA_1164	GAAAGGGCACAGTTTCGAGG	PLK1
sgRNA_1165	AACCAAAGTCGAATATGACG	PLK1
sgRNA_1166	CGTTGTCCTCGAAAAAGCCG	PLK1
sgRNA_1167	AACTTACATGATACACCCAA	PLK1
sgRNA_1168	CTCCCCGTCATATTCGACTT	PLK1
sgRNA_1169	TCGAGTGTGCTACTCAACTC	PMAIP1
sgRNA_1170	TTGGAGACAAACTGAACTTC	PMAIP1
sgRNA_1171	TCAGATTCAGAAGTTTCTGC	PMAIP1
sgRNA_1172	ATATCCAAACTCTTCTGCTC	PMAIP1
sgRNA_1173	CGCTCAACCGAGCCCCGCGC	PMAIP1
sgRNA_1174	TTCTTGCGCGCCTTCTTCCC	PMAIP1
sgRNA_1175	TTTGCTTTCCTTCTCAGAGC	PMAIP1
sgRNA_1176	CCCAGCGGGTCGGTACCTGC	PMAIP1
sgRNA_1177	AGCCTAAGACATCTTTATCG	PPP1CC
sgRNA_1178	GATAAAGATGTCTTAGGCTG	PPP1CC
sgRNA_1179	GAGACCTGTAACGCCTCCAA	PPP1CC
sgRNA_1180	ACATCGACAGCATTATCCAA	PPP1CC
sgRNA_1181	AAGCAACTACCTGTTTCTTG	PPP1CC
sgRNA_1182	GAAGCACCACTCAAAATATG	PPP1CC
sgRNA_1183	TTTACCGATAGCAGCCATCG	PPP1CC
sgRNA_1184	AAGATATTCTGCTGTCATGG	PPP1CC
sgRNA_1185	GCTCCAGAGACAACAGGCCA	PRIMPOL
sgRNA_1186	GTTGCAGTAGAAACCATTGA	PRIMPOL
sgRNA_1187	AACAGGAGACATACTTCAGC	PRIMPOL
sgRNA_1188	TCGATGAAATAGTCTCCAGA	PRIMPOL
sgRNA_1189	ATCAAAAATTGGAAAGCGTG	PRIMPOL
sgRNA_1190	CTAGTTGTGAAGAATAACAT	PRIMPOL
sgRNA_1191	GGAGCTGAAATATTAAATGC	PRIMPOL
sgRNA_1192	TTTAACAAACCTGCCAACCC	PRIMPOL
sgRNA_1193	TTCAGACCAGCGGATAACAG	PRKAB2
sgRNA_1194	GCCAAGGCTGCACGCTCCGA	PRKAB2
sgRNA_1195	GTCGCTGGTGGTGTTTCCCA	PRKAB2
sgRNA_1196	ATTGGTGCTCTCCCTCAGGG	PRKAB2
sgRNA_1197	CAAAATCAGATTTCTTGACA	PRKAB2
sgRNA_1198	GGACGCTTACCTTGGAGTCA	PRKAB2
sgRNA_1199	GTGGGTTCATGATCCATCAG	PRKAB2
sgRNA_1200	ACTTGTCACCTCTTAATCAG	PRKAB2
sgRNA_1201	AAAGCCAACAAGTTAGACCA	PRMT1
sgRNA_1202	CAGTGAGAAGCCCAACGCTG	PRMT1
sgRNA_1203	GCAGTGGTGACCATCATCAA	PRMT1
sgRNA_1204	GAATGACTACGTGCACGCCC	PRMT1
sgRNA_1205	GATGGCCGTCACATACAGCG	PRMT1
sgRNA_1206	GGGTCCACGACATCCACTAG	PRMT1
sgRNA_1207	GTGGATGCCAAAGTGTGCGT	PRMT1
sgRNA_1208	GGTTATGAAACATGGAGTTG	PRMT1
sgRNA_1209	GATCCCGAAGTATTGACCGG	PRPF38B
sgRNA_1210	CGAGCTCAAGACCTACCACG	PRPF38B
sgRNA_1211	GGCCAGACAGGGATGTGCGG	PRPF38B
sgRNA_1212	TAGGACCTAGATGTGAAGGC	PRPF38B
sgRNA_1213	AGTAGAAGTCATCATCGGGA	PRPF38B
sgRNA_1214	CCAGTCCCACAGATCTGTAG	PRPF38B
sgRNA_1215	GTAAGGCGACGACAGGATGT	PRPF38B
sgRNA_1216	GTCGCAGTCGAAGTCGTGAT	PRPF38B
sgRNA_1217	GCTACCGGACTACATGTCGG	PRPF8
sgRNA_1218	GTCATGGCGGAACTTCCTGT	PRPF8
sgRNA_1219	TAGACAGGTTCAATGACCCA	PRPF8
sgRNA_1220	ATAGAACCAGTCCAACACAG	PRPF8
sgRNA_1221	GACGGGTGCGACCAGAGCGT	PRPF8
sgRNA_1222	GGACGGGCCTTACATCACAG	PRPF8
sgRNA_1223	GGGGTGTAGAACACAACCGG	PRPF8
sgRNA_1224	TCCAGGTCGACACTCAAAGG	PRPF8
sgRNA_1225	CTACAATGAGACAATGACAG	PSMA5
sgRNA_1226	GTAGAGATTGATGCTCACAT	PSMA5
sgRNA_1227	TCGAGCATCACACTGTACAA	PSMA5
sgRNA_1228	ATTCTGGCCAGGCTGCACTG	PSMA5
sgRNA_1229	AGAGGGTGTGTGCCTAGCTG	PSMA5
sgRNA_1230	CAAAATGGTACTTACAGCTG	PSMA5
sgRNA_1231	TCAAGTGGAATATGCCATTG	PSMA5
sgRNA_1232	TTGCAGGTTGTGCCATGAGT	PSMA5
sgRNA_1233	GCGGTCCGGACTTTGGGCGG	PSMB4
sgRNA_1234	GATGTTGCGGAAACGAGCCA	PSMB4
sgRNA_1235	GCGCCGGCTGTACATGGCCC	PSMB4
sgRNA_1236	CAAGCATGTCCACATAACCG	PSMB4
sgRNA_1237	AGCATAGCCTCCGATGACCA	PSMB4
sgRNA_1238	CGCCCTCGAACTTAACGCCG	PSMB4
sgRNA_1239	GAAACGAGCCAAGGAGCCGT	PSMB4
sgRNA_1240	GAAATCAGCGTAGTCGCCAG	PSMB4
sgRNA_1241	AGACTTCTTAGACTTGGAGG	PSMD14
sgRNA_1242	AAAGCCAACAACCAAAGCCA	PSMD14
sgRNA_1243	GAAAGCCAACAACCAAAGCC	PSMD14
sgRNA_1244	GTCGGAGAGAGCTGTGGCAG	PSMD14
sgRNA_1245	AAACACATCAATCACTCTGA	PSMD14
sgRNA_1246	AGCCTTGTCGGAGAGAGCTG	PSMD14
sgRNA_1247	ATTGATCAATGCTAATATGA	PSMD14
sgRNA_1248	TACCAACCAACAACCATCTC	PSMD14
sgRNA_1249	CCAATTCAGGACCCACACGA	PTEN
sgRNA_1250	ACCGCCAAATTTAATTGCAG	PTEN
sgRNA_1251	GGTTTGATAAGTTCTAGCTG	PTEN
sgRNA_1252	TCATCTGGATTATAGACCAG	PTEN
sgRNA_1253	AGAGCGTGCAGATAATGACA	PTEN
sgRNA_1254	AGCTGGCAGACCACAAACTG	PTEN
sgRNA_1255	ATTCTTCATACCAGGACCAG	PTEN
sgRNA_1256	TGTGCATATTTATTACATCG	PTEN
sgRNA_1257	GTAGGACTGGGACTCCCTTA	PYCARD
sgRNA_1258	CCGGGCTGCGCTTATCGCGA	PYCARD
sgRNA_1259	ACCGGGCTGCGCTTATCGCG	PYCARD
sgRNA_1260	GATGGCCGGGCAGCTGCAGG	PYCARD
sgRNA_1261	AGCTTCTACCTGGAGACCTA	PYCARD
sgRNA_1262	GCACTTTATAGACCAGCACC	PYCARD
sgRNA_1263	GCTGGAGAACCTGACCGCCG	PYCARD
sgRNA_1264	GGCTACGGGCGCATCCCGCG	PYCARD
sgRNA_1265	AAACCCTCCGAGCTTAGCAA	RAD51C
sgRNA_1266	CTTGAGCAGGAGCATACCCA	RAD51C
sgRNA_1267	GTACAAGTCACCCAGCCAGA	RAD51C
sgRNA_1268	GAAACGGTCACGAGACCCAG	RAD51C
sgRNA_1269	AGAACACCGAAAAGCTTTGG	RAD51C
sgRNA_1270	GTTCGACTAGTGATAGTGGA	RAD51C
sgRNA_1271	ATACCTTTGAGTGTTCTGAA	RAD51C
sgRNA_1272	GCACTAGATGATATTCTTGG	RAD51C
sgRNA_1273	GGGAGGAGTTCACCGTCCGG	RAD9A
sgRNA_1274	AATGCAGCTGGACCACCAGG	RAD9A
sgRNA_1275	GTGACGCTGGGCATTGGCCG	RAD9A
sgRNA_1276	AAGGCACATCTCAGTCACCA	RAD9A
sgRNA_1277	CCACTCCCTGTCCCGCATCG	RAD9A
sgRNA_1278	CCTGCGCAGCTACCACGAGG	RAD9A
sgRNA_1279	GCGCTGTAAGATCCTGATGA	RAD9A
sgRNA_1280	GTATTGCTGGAAGAAGAGCG	RAD9A
sgRNA_1281	TTGGACCAATTACAACTGGG	RANBP6
sgRNA_1282	ATAAGAGGCTCGATAACCAG	RANBP6
sgRNA_1283	ATAAACCTCCTCAAACCCAG	RANBP6
sgRNA_1284	TATGGTGCGGAGGCAAGCAG	RANBP6
sgRNA_1285	AGGACCCAAGTACTTAGGTA	RANBP6
sgRNA_1286	GAGGCTCGATAACCAGTGGA	RANBP6
sgRNA_1287	GGAGAGTGCACTAGACAGAC	RANBP6
sgRNA_1288	TCAACAATGTGCTTTAGTGA	RANBP6
sgRNA_1289	ACAGCTCGTCCACATAACTG	RAVER2
sgRNA_1290	GAAGTTACTGGCCATTCCAA	RAVER2
sgRNA_1291	GCTGCTAATGTACTTCGCCC	RAVER2
sgRNA_1292	AGGTCGCCGCGCGACTGCAG	RAVER2
sgRNA_1293	ATTGATAGCGGCTCAACGTG	RAVER2
sgRNA_1294	CAGGATGAAGGTAGTTACGT	RAVER2
sgRNA_1295	TGGGGAGTTTATCAATACAA	RAVER2
sgRNA_1296	ATACACAACAAAGCATCTGT	RAVER2
sgRNA_1297	AGAGCAGGACAGCGGCCCGG	RB1
sgRNA_1298	TTGGGAGAAAGTTTCATCTG	RB1
sgRNA_1299	TCACCTCGAACACCCAGGCG	RB1
sgRNA_1300	GAACAGATTTGTCTTTCCCA	RB1
sgRNA_1301	AAACAATCAAAGGACCGAGA	RB1
sgRNA_1302	AACATCTAATGGACTTCCAG	RB1
sgRNA_1303	GGTTCTTTGAGCAACATGGG	RB1
sgRNA_1304	TGAACTACTTACGAACTGCT	RB1
sgRNA_1305	GGAAATCCTGGAAACTGCGG	RBM25
sgRNA_1306	GTAATAATCTGAGTGCACGG	RBM25
sgRNA_1307	GAGTGGATAAGGGATCAGTG	RBM25
sgRNA_1308	ACGAGAAGAACCCATGGAAG	RBM25
sgRNA_1309	CAGAGAACGAAAGAAAACCC	RBM25
sgRNA_1310	CATGTAATAATCTGAGTGCA	RBM25
sgRNA_1311	GAGAGATCAGATGATTAAAG	RBM25
sgRNA_1312	TTTCCAACCATAGACACAGT	RBM25
sgRNA_1313	AAAGAACAAATGGAACGCGA	RBPJ
sgRNA_1314	TTTGCAGTATGCATTGCCTC	RBPJ
sgRNA_1315	GAATTGCAGTTGAATGGCGG	RBPJ
sgRNA_1316	CGAATCAAACACAAACAGCG	RBPJ
sgRNA_1317	CACCTAGTAAGTCGTTTAGG	RBPJ
sgRNA_1318	CATGCCAGTTCACAGCAGTG	RBPJ
sgRNA_1319	CATTGCCTCAGGAACAAAGG	RBPJ
sgRNA_1320	AAATTATTTAAAAGAGCGAG	RBPJ
sgRNA_1321	GAATTGATAAGCCAGATGTG	RECQL
sgRNA_1322	ACAGCAGAAGCTTTATGAGA	RECQL
sgRNA_1323	TACCCTGAAAGAGTTCTGCG	RECQL
sgRNA_1324	TTTAGAGGATTCTGATGCCG	RECQL
sgRNA_1325	AGAACTAGAAGCATTTAACA	RECQL
sgRNA_1326	AGGCACTTGGTATCTTAAAG	RECQL
sgRNA_1327	TAAAATATTTCAGGTAGTAG	RECQL
sgRNA_1328	TGAAACTATTAACGTAACAA	RECQL
sgRNA_1329	GTGATGGCAAGGCATCTCAA	RNF181
sgRNA_1330	GACGCGAACCAACATGCTGC	RNF181
sgRNA_1331	TCAACCACAGTCTTGGCAGC	RNF181
sgRNA_1332	TTCATCGAAATAGGACGCCA	RNF181
sgRNA_1333	CAAATTCCAAAAGACACACG	RNF181
sgRNA_1334	TCCTATTGAAAAGTGACCTG	RNF181
sgRNA_1335	TGAACACGACTGCGAGCCGT	RNF181
sgRNA_1336	AGCCTCTGATGACTGTCCTG	RNF181
sgRNA_1337	GAGCCGCCAGAGGAAGCTGG	ROCK2
sgRNA_1338	TGCTTACCTGAACCACCCAG	ROCK2
sgRNA_1339	TCTGGATGCAATACACTCCA	ROCK2
sgRNA_1340	GAGGTTCTGAAATCACAAGG	ROCK2
sgRNA_1341	ACCGGATTATATATCACCTG	ROCK2
sgRNA_1342	AGCTGAACATAAGGCCACAA	ROCK2
sgRNA_1343	TAGTAGGTAAATCCGATGAA	ROCK2
sgRNA_1344	TGTTTAGGGAGGTACGACTT	ROCK2
sgRNA_1345	GTACATACAGGACAGATGAG	RPAIN
sgRNA_1346	TTGGAAAGAGGCTTTCCGGC	RPAIN
sgRNA_1347	TTGTCCAGAAGACTTGGCTC	RPAIN
sgRNA_1348	GATAGACATGGCTGTGCTGG	RPAIN
sgRNA_1349	CGAGCCCACCAGTTTGTACA	RPAIN
sgRNA_1350	GCTCCTAAACAGGTACCGCC	RPAIN
sgRNA_1351	GTGGAATGCTTTGCAGTCAG	RPAIN
sgRNA_1352	CAACAGGAGCTGATCAACCA	RPAIN
sgRNA_1353	ATAGCATAGTGGTCAAGCCT	RPL23A
sgRNA_1354	GCACGTCACCCACCTTCCGG	RPL23A
sgRNA_1355	GGAGACAGCCCAAATATCCT	RPL23A
sgRNA_1356	TAAAGCTGAAGCCAAAGCGA	RPL23A
sgRNA_1357	AGTACTGACTTGTTTCTCCT	RPL23A
sgRNA_1358	CTTTAGGAGGGGCAGGAGCT	RPL23A
sgRNA_1359	GATGGCGCCGAAAGCGAAGA	RPL23A
sgRNA_1360	CCGAATCAGGGTGTTGACCT	RPL23A
sgRNA_1361	AGTCGGCTTTCCTTTCCAAG	RPL24
sgRNA_1362	CGTAGCGCCTCCCGTGTCCG	RPL24
sgRNA_1363	GAAGCACAAAAAGGGACAGT	RPL24
sgRNA_1364	GCCGAGCAGTCAAATTCCAG	RPL24
sgRNA_1365	ACAGTCCAGTTTATCTGCCG	RPL24
sgRNA_1366	TCTGGAATTTGACTGCTCGG	RPL24
sgRNA_1367	TCCTTTCCAAGAGGAATCCT	RPL24
sgRNA_1368	CGTTGAGCCTTTCTAACTTC	RPL24
sgRNA_1369	ACGCAAAGCTGTCATCGTGA	RPL27
sgRNA_1370	TAAACGCAAGGCCCGACGGG	RPL27
sgRNA_1371	GGGATATCCACAGAGTACCT	RPL27
sgRNA_1372	GTTCATGAAACCTGGGAAGG	RPL27
sgRNA_1373	TGGCAGCTGTCACTTTGCGG	RPL27
sgRNA_1374	ATGGCTGTAGGGGCGATCTG	RPL27
sgRNA_1375	CCCCTACAGCCATGCTCTGG	RPL27
sgRNA_1376	CTCATTTAGAACATTGATGA	RPL27
sgRNA_1377	ACAGGGTTGCGGCTGCAATG	RPL6
sgRNA_1378	GCCAAGAAGGTTGATGCTGG	RPL6
sgRNA_1379	GTACTCTCACCTTGCCCCTG	RPL6
sgRNA_1380	GTTGGTGGTGACAAGAACGG	RPL6
sgRNA_1381	GGTGGTTAAACTTCGCAAAA	RPL6
sgRNA_1382	TCTGGAATACATGGCAGATC	RPL6
sgRNA_1383	AAGTGGCAATGACAAATTTC	RPL6
sgRNA_1384	GCAACTGTTACAAAACCAGT	RPL6
sgRNA_1385	AGGACCGCGAGGCCTTCCAG	RPP21
sgRNA_1386	CTGGAGCGCGGCGGTGATGG	RPP21
sgRNA_1387	TGAGCCTCTGGAAGGCCTCG	RPP21
sgRNA_1388	GGTACAGGAAGTTGAGCCTC	RPP21
sgRNA_1389	CTGGGCAAGGACACAATGGG	RPP21
sgRNA_1390	GTGAAGAGGACTCTCTGTCG	RPP21
sgRNA_1391	TCTTCACCGAGGGATCCCTG	RPP21
sgRNA_1392	GTCGCAGACTCACCTGGTAC	RPP21
sgRNA_1393	TGGTGATCACACGTTCCACC	RPS18
sgRNA_1394	TGAATCCAGGTCCTAGCCAA	RPS18
sgRNA_1395	AAAGGATGGAAAATACAGCC	RPS18
sgRNA_1396	AGACATTGACCTCACCAAGA	RPS18
sgRNA_1397	CCTCACTTCATTCAGGGTGT	RPS18
sgRNA_1398	TCAACACCAACATCGATGGG	RPS18
sgRNA_1399	ACTTACCTTAATGGCAGTGA	RPS18
sgRNA_1400	AGTGAGTTCTCCCGCCCTCT	RPS18
sgRNA_1401	TACAAAGATGACATCCGGTG	RPS24
sgRNA_1402	TAGGCACTGTCGCCTTCCCG	RPS24
sgRNA_1403	TGACCAACCGACTACTTCAG	RPS24
sgRNA_1404	TGGTCATGAACTTTCTAGTG	RPS24
sgRNA_1405	TTTCCTCTGAAGTAGTCGGT	RPS24
sgRNA_1406	TTTGTTTCCTCTGAAGTAGT	RPS24
sgRNA_1407	GACCTCAAGAAAGCAACGAA	RPS24
sgRNA_1408	TTCCTTTCGTTGCTTTCTTG	RPS24
sgRNA_1409	GACAAGAAGAAGAAGGACGC	RPS25
sgRNA_1410	GGTGAGCAGAAGTGGTCCAA	RPS25
sgRNA_1411	TAAGGACGACAAGAAGAAGA	RPS25
sgRNA_1412	TGCCCTCCTACAGCCGCCTA	RPS25
sgRNA_1413	AGACCCAGTGAACAAATCCG	RPS25
sgRNA_1414	TAAACTTATAACCCCAGCTG	RPS25
sgRNA_1415	CGGGGGCAAGGCCAAAAAGA	RPS25
sgRNA_1416	TTCCTTACAGAGTTTATCAT	RPS25
sgRNA_1417	GGATCAGCACGCGAGCGTGG	RPS9
sgRNA_1418	TTTGCGACAAACCCAGCTCC	RPS9
sgRNA_1419	GCACCTTCGAACAGACGCCG	RPS9
sgRNA_1420	TCTCTGCGCTCTCCCTACGG	RPS9
sgRNA_1421	GCAAAACTTATGTGACCCCG	RPS9
sgRNA_1422	GCGGACCAGCCGCCGCAGCA	RPS9
sgRNA_1423	TGGGCTCCGGAACAAACGTG	RPS9
sgRNA_1424	AAGCGTCAGCAGTTCCCGGG	RPS9
sgRNA_1425	CTTGCTAAGGCACTGACCCG	RPUSD4
sgRNA_1426	GATGCAAGGGCTCTGCCTTG	RPUSD4
sgRNA_1427	GATGTCCACGACTCCTGCTG	RPUSD4
sgRNA_1428	GATGGGCTGGAGCTCCACGA	RPUSD4
sgRNA_1429	CGGCTGGACAAGGAAACCAC	RPUSD4
sgRNA_1430	GTTGTTTAGAACCCGTCAGG	RPUSD4
sgRNA_1431	TGTCCACAAACGCTGTTCAG	RPUSD4
sgRNA_1432	AGTCGTGGACATCCCCATTG	RPUSD4
sgRNA_1433	GGTGAGCCGGAGATACTCAA	RQCD1
sgRNA_1434	GAAAGAACTCACCAAGATCA	RQCD1
sgRNA_1435	GAAAGACACAACCTTCGCCC	RQCD1
sgRNA_1436	CAACATGCACAGCCTGGCGA	RQCD1
sgRNA_1437	AAGATCTTGTTAGATGACAC	RQCD1
sgRNA_1438	ATAACTTACCAATAACTCCA	RQCD1
sgRNA_1439	TAGCATCACATCCAGAAACC	RQCD1
sgRNA_1440	TGCTGACAGTGTGCAAAAAG	RQCD1
sgRNA_1441	ACAGCCACGTGAAAGGGCTG	RUVBL1
sgRNA_1442	AGTACCTTGCCAGTTCCAGG	RUVBL1
sgRNA_1443	GCTGATGGAGAACTTCCGCA	RUVBL1
sgRNA_1444	GTGTGAGACAGAGAATCCCA	RUVBL1
sgRNA_1445	ACTACTTACCAATGGCCCTG	RUVBL1
sgRNA_1446	ACTTGGATGTGGCTAATGCG	RUVBL1
sgRNA_1447	GAGACAGAGAATCCCATGGG	RUVBL1
sgRNA_1448	GTGAACAAGTACATCGACCA	RUVBL1
sgRNA_1449	TGACACTCACTCCGAAGCAG	SAV1
sgRNA_1450	GAGCGAGAAGGACTTCCTCC	SAV1
sgRNA_1451	GGAGGTGGTTGATCATACCG	SAV1
sgRNA_1452	GAAGTGGGAACTCTTCCAGC	SAV1
sgRNA_1453	ATAACACAAATACAACTCAC	SAV1
sgRNA_1454	ATGCCTTCATTCATCCGGCA	SAV1
sgRNA_1455	GGGGTAAATCTTCAGAACCA	SAV1
sgRNA_1456	TCTCTTCTCATTATTTCATG	SAV1
sgRNA_1457	ACACGGTATAGATCAAACCC	SBF2
sgRNA_1458	AGGACAACCACAAAGAACGT	SBF2
sgRNA_1459	TTGGGAGCAAACACTTCTGC	SBF2
sgRNA_1460	GTAGTCAGCCAGCCGGGCCA	SBF2
sgRNA_1461	CTGTATTAATTCCTGAACCC	SBF2
sgRNA_1462	TCTTCCAACATACAACAGGC	SBF2
sgRNA_1463	TGGGATAAAGCTGTTCGTGG	SBF2
sgRNA_1464	GCCAGTAATACATTTCCACA	SBF2
sgRNA_1465	ACAGGGAGTCTCCTTTAACA	SCAF8
sgRNA_1466	GGAGCAGCAACAGCCTCAAA	SCAF8
sgRNA_1467	ATTCAGCGTCACCATCACAA	SCAF8
sgRNA_1468	TCCAAGGCTTACCTGATCCG	SCAF8
sgRNA_1469	ACTGCTATGAGCAATACTCC	SCAF8
sgRNA_1470	ATGTCGGGATTGTCGCACAA	SCAF8
sgRNA_1471	CTATCCACAAAAGATTCCAG	SCAF8
sgRNA_1472	GGTAGCCTTGTTATACCAGG	SCAF8
sgRNA_1473	TGCAGACGGAAATCAAGCTG	SEC22A
sgRNA_1474	AAAGGCAGGCTGCTGTTCCA	SEC22A
sgRNA_1475	GATCTGGCTAAGGCAAGCCC	SEC22A
sgRNA_1476	ATAATCGGGAGCCTTGCCCT	SEC22A
sgRNA_1477	ACTGATTATGAACAAAGCAC	SEC22A
sgRNA_1478	AGCAGCGATATAATAATCCC	SEC22A
sgRNA_1479	TGGAACCAGCAACTCTGTCA	SEC22A
sgRNA_1480	AAATTTCCATGTGCGAACTG	SEC22A
sgRNA_1481	TTTGAAGCAGGAGATAGAGG	SENP6
sgRNA_1482	GAAGAACATGCTGAATCAGC	SENP6
sgRNA_1483	CCAACTGCAAATGAATAAGG	SENP6
sgRNA_1484	CAAGAGCGGCGGTAGCGCAG	SENP6
sgRNA_1485	AGGCATCTCTGTTACCAATG	SENP6
sgRNA_1486	GGACAGAAGTCACAAAACAC	SENP6
sgRNA_1487	TTAATCCTGTAAGGTTAAGT	SENP6
sgRNA_1488	TTTATCAAGATACAGCTAGA	SENP6
sgRNA_1489	GAAGAAGCAGATTATTGAGC	SH2D6
sgRNA_1490	AGCAGCTGAGGCACTCCCAG	SH2D6
sgRNA_1491	TCTTCAACATTCCCATCCGG	SH2D6
sgRNA_1492	TGGCCAGCTCTTCTCCTCCG	SH2D6
sgRNA_1493	ACGGTATAGGCCCCATCCTG	SH2D6
sgRNA_1494	CAGCTGAGGCACTCCCAGTG	SH2D6
sgRNA_1495	GGGCACTCTCAACAGCATAG	SH2D6
sgRNA_1496	GTGATCTGCTGACTCAGCCT	SH2D6
sgRNA_1497	CCTGCGCATTATCAGACTCA	SHF
sgRNA_1498	GGAACTCAGACTACCCTTGG	SHF
sgRNA_1499	AGGTCATCAAAGACCTACCT	SHF
sgRNA_1500	GGCTGTGGTGATGATGAGAT	SHF
sgRNA_1501	GCGGAACTCAGACTACCCTT	SHF
sgRNA_1502	GATGTTCAGGAGACTGGCGA	SHF
sgRNA_1503	TCTGGCAGGCGGGACTCCCG	SHF
sgRNA_1504	TCAGGGACGCTGCTGAAGGG	SHF
sgRNA_1505	TGAGACCATGCAGTCAGCTA	SIN3A
sgRNA_1506	ACTGCCGGAGCTCTGTGGCA	SIN3A
sgRNA_1507	TGAGGTGCAAACCAATGACA	SIN3A
sgRNA_1508	GGTGTGTGAGGCTGGACCGG	SIN3A
sgRNA_1509	ATCCCATTATCAGATCGGGG	SIN3A
sgRNA_1510	CAGCCATCATCACCCAACAG	SIN3A
sgRNA_1511	CTTGCAGAACAATCAACCTG	SIN3A
sgRNA_1512	GTAGAGTCCTCAGACCACGA	SIN3A
sgRNA_1513	GCTGAAATTGCCGAGCACTG	SLC2A6
sgRNA_1514	GAGCCGCTGCTGGGAGCCGA	SLC2A6
sgRNA_1515	GACGCTGACGGGCTTCGCCG	SLC2A6
sgRNA_1516	GCAGGGACGAAGAGGCCCTG	SLC2A6
sgRNA_1517	GCCAAGGGCGTAGAGGGACA	SLC2A6
sgRNA_1518	GGACGACGCAGCCATCGTTG	SLC2A6
sgRNA_1519	GGATCTGCTCGAACTCCCAG	SLC2A6
sgRNA_1520	AGAGCCCCACGAACGCCTGG	SLC2A6
sgRNA_1521	AGAGGAAAGTCACTTTACTG	SLC7A11
sgRNA_1522	AATGTAGCGTCCAAATGCCA	SLC7A11
sgRNA_1523	GCCAATGGTGACAATGGCCA	SLC7A11
sgRNA_1524	TATGGGACAAGAAACCCAGG	SLC7A11
sgRNA_1525	AAGGGCGTGCTCCAGAACAC	SLC7A11
sgRNA_1526	ATGGATATACATATTGCAAG	SLC7A11
sgRNA_1527	GAAGAGATTCAAGTATTACG	SLC7A11
sgRNA_1528	TGAGCTTGATCGCAAGTTCA	SLC7A11
sgRNA_1529	GATGGAAGAAGTCAGCTGGT	SMAD2
sgRNA_1530	TATATTGCCGATTATGGCGC	SMAD2
sgRNA_1531	GAGTGAGTATAGTCATCCAG	SMAD2
sgRNA_1532	TCACTGATATATCCAGGAGG	SMAD2
sgRNA_1533	ACAGCTTCTCTGAACAAACC	SMAD2
sgRNA_1534	CTAAATGTGTTACCATACCA	SMAD2
sgRNA_1535	GTTAGGATCTCGGTGTGTCG	SMAD2
sgRNA_1536	TTGAATCAAAGTATGGACAC	SMAD2
sgRNA_1537	TACCAAAGTACGCTCAGCTG	SMC2
sgRNA_1538	ACAGAAGAGATCCTGTACTC	SMC2
sgRNA_1539	TTTAGAAGATGCTCTTGCAG	SMC2
sgRNA_1540	GATGGATAGTGGCTACAGGA	SMC2
sgRNA_1541	ACTAGAACTGTAACTCTCGG	SMC2
sgRNA_1542	ATTGAATATGAAACCTCCAG	SMC2
sgRNA_1543	TCGCCAACTAAAACAGCAGT	SMC2
sgRNA_1544	TAAAAAGCTACTAGAAAGGG	SMC2
sgRNA_1545	ACCCTGCTGGGCCTCCACCG	SMIM24
sgRNA_1546	ACCTGGCCTTGGAACACCAG	SMIM24
sgRNA_1547	CCAACCTATACCAGGACCAG	SMIM24
sgRNA_1548	GTTGGACTCCATTCTGAACG	SMIM24
sgRNA_1549	GCAGAAACTCCAGCACCAGA	SMIM24
sgRNA_1550	TCTGGTGTTCCAAGGCCAGG	SMIM24
sgRNA_1551	AGACCAAATAGACGATGAAC	SMIM24
sgRNA_1552	ACGCATAGTACCTCTGGTCC	SMIM24
sgRNA_1553	ACAGAACTCAACAAATGCTG	SNAP23
sgRNA_1554	TTACCTCAATGGCTAAACCC	SNAP23
sgRNA_1555	AATCAAGACCATCACTATGC	SNAP23
sgRNA_1556	AAAGAACTTTGAGTCTGGCA	SNAP23
sgRNA_1557	AATGTAGTATCTAAACAGCC	SNAP23
sgRNA_1558	CAAGGCTTATAAGACAACAT	SNAP23
sgRNA_1559	CCTAGTCTCTGGAAAGTACG	SNAP23
sgRNA_1560	GGTCCAAGCCTTCTTCTATG	SNAP23
sgRNA_1561	AAAGTACTGCATGAGGCCGA	SNRPD3
sgRNA_1562	TAAAGTACTGCATGAGGCCG	SNRPD3
sgRNA_1563	ATCACAGTCACATACAGAGA	SNRPD3
sgRNA_1564	AGAGGACGTGGAATGGGACG	SNRPD3
sgRNA_1565	ACACCGGTGAGGTATATCGG	SNRPD3
sgRNA_1566	CACATACAGAGATGGCCGAG	SNRPD3
sgRNA_1567	CTGGAGCAGGTATACATCCG	SNRPD3
sgRNA_1568	CTTCCCCCGATATACCTCAC	SNRPD3
sgRNA_1569	CATGTCCAAGGAATATTGCG	SNRPG
sgRNA_1570	CCACACATTCATCTATCACA	SNRPG
sgRNA_1571	TGTGTGGAGATGGCGACTAG	SNRPG
sgRNA_1572	TTAATAGTGAAATTAAATGG	SNRPG
sgRNA_1573	AGTGGACAACAGAACAATAT	SNRPG
sgRNA_1574	CATTATTTATACTCGTTCCA	SNRPG
sgRNA_1575	CAAATCCCCGCAATATTCCT	SNRPG
sgRNA_1576	GACATGTCCAAGGAATATTG	SNRPG
sgRNA_1577	GATGTGAAACAGTTGGACCA	SPG20
sgRNA_1578	TCTGCTGGACAACTTTGTGA	SPG20
sgRNA_1579	TAAGGCAAATGTCTGACCTT	SPG20
sgRNA_1580	ATAGCGAAGCAAGCTACAGG	SPG20
sgRNA_1581	AGCAGCAGGATGCTTTGTGG	SPG20
sgRNA_1582	GGAGCTGAACTAAAAGACTG	SPG20
sgRNA_1583	TCCAGCCCTAAGGTCTCAAG	SPG20
sgRNA_1584	CTTCTGGTTGAATCCGCTCT	SPG20
sgRNA_1585	TGAGCATCCGTCCATCTCGA	SPTBN1
sgRNA_1586	TTCTAGCCTAAACCCACCAA	SPTBN1
sgRNA_1587	TTAGATCCAGGATATCAGTG	SPTBN1
sgRNA_1588	ACAATGAGAACAGCTCTGCG	SPTBN1
sgRNA_1589	ACTGTGTGGAATACTCATCG	SPTBN1
sgRNA_1590	CATGCCAAACACCCTGACCG	SPTBN1
sgRNA_1591	CTGGGTTACAGACATCAGCG	SPTBN1
sgRNA_1592	GGCCGCCACAAAAAAGCACG	SPTBN1
sgRNA_1593	TCTTCACACAACGTACTGGG	SRPK2
sgRNA_1594	CCATTCAGGCCCGAAAGCGG	SRPK2
sgRNA_1595	TGAGGAGCAAGAGGACCCTG	SRPK2
sgRNA_1596	GTACTTACAGGTTTCTGCTG	SRPK2
sgRNA_1597	GGATGGCGAATACTGCCCAG	SRPK2
sgRNA_1598	TGACCCAAACAAAGACATGG	SRPK2
sgRNA_1599	TTGGAGACCTCTTCAATGGC	SRPK2
sgRNA_1600	AGAAGACTGCCCAAATCCTG	SRPK2
sgRNA_1601	TAAGTATCGACCTCGTCGGA	SRY
sgRNA_1602	TGTCCTACAGCTTTGTCCAG	SRY
sgRNA_1603	GAAAGCCACACACTCAAGAA	SRY
sgRNA_1604	AAACAGTAAAGGCAACGTCC	SRY
sgRNA_1605	AAGAGAATATTCCCGCTCTC	SRY
sgRNA_1606	CCATGAACGCATTCATCGTG	SRY
sgRNA_1607	GCAAGCAGCTGGGATACCAG	SRY
sgRNA_1608	AAAATGGCCATTCTTCCAGG	SRY
sgRNA_1609	GCTGAACAGATACGCCGTGG	SSR2
sgRNA_1610	ACTGCTGAACAGATACGCCG	SSR2
sgRNA_1611	GTTTGGGCAACTCACCACAA	SSR2
sgRNA_1612	GCTGGAGTACCACAATAGCA	SSR2
sgRNA_1613	ATTTGCTGTCACTCAAGCAG	SSR2
sgRNA_1614	CAGGTAAGTAATTGTTGCCG	SSR2
sgRNA_1615	TTCTAGTGCTGCATTAGACG	SSR2
sgRNA_1616	CAATGCCAAAGTCTTCTGGA	SSR2
sgRNA_1617	AATACCGTCTACCAGTACGG	STMN3
sgRNA_1618	GAAGAAGGACACCTCCCTGG	STMN3
sgRNA_1619	ACCGGAAATGGTGCTGGCCA	STMN3
sgRNA_1620	GCTCAGCAAGGAGATCCGCG	STMN3
sgRNA_1621	GGAGAGCATAGGGCTCTCTG	STMN3
sgRNA_1622	GTGCGGCTGTGTGTAGAAGC	STMN3
sgRNA_1623	ACAGGTCAGAAGGGGACTTG	STMN3
sgRNA_1624	GGAGAAGATGAAGGAGCTGT	STMN3
sgRNA_1625	TCTCACCCAGAGGCTAACGG	STS
sgRNA_1626	AGCAAAGGTAATCTCATCGG	STS
sgRNA_1627	ACAGGGCTGTGTGCACGTGG	STS
sgRNA_1628	ACCCAGGATCTCCAATGCCG	STS
sgRNA_1629	AAGTCAACACGGAGTCTACG	STS
sgRNA_1630	GAGAGACTGCAAGCCCGGAG	STS
sgRNA_1631	GGAGGTTACCTGATCGGACA	STS
sgRNA_1632	AGGCTGAAAAAAACGCCTAG	STS
sgRNA_1633	ATCTCGTAATCATCCCGCAG	TADA2B
sgRNA_1634	TCCGCACGTACATGTCCACG	TADA2B
sgRNA_1635	CATGACATGAACTGGTACAG	TADA2B
sgRNA_1636	ACAGACCACACCTGTCCCAG	TADA2B
sgRNA_1637	GTGGTGGCCGATCTCGGCGC	TADA2B
sgRNA_1638	TCCGAAGCCGAACTGCTCGA	TADA2B
sgRNA_1639	AGCTGAAAGAGAGACAGCGG	TADA2B
sgRNA_1640	GCTGAAGCGCAAGATCACCA	TADA2B
sgRNA_1641	GATCTCAGAGAAATTGGCCA	TAOK1
sgRNA_1642	TAGTGGAAAGCAGTCTACTG	TAOK1
sgRNA_1643	TTTACGTGAACACACAGCAT	TAOK1
sgRNA_1644	TCAAGATCGACCTACATCAG	TAOK1
sgRNA_1645	ATGATGGCAAAGTAGATGTG	TAOK1
sgRNA_1646	GAAATAGCAGCAATTACACA	TAOK1
sgRNA_1647	GATTTGTGACGAGATACTTG	TAOK1
sgRNA_1648	TGGGCGTCATAACTTAGAGC	TAOK1
sgRNA_1649	CTGACTTCAGGCACGTCGTG	TBC1D20
sgRNA_1650	CTCCCCTTACCTGATATAGG	TBC1D20
sgRNA_1651	GAAAGTGGCAGAGATACACC	TBC1D20
sgRNA_1652	AGCTCCATGACTTCATGCAG	TBC1D20
sgRNA_1653	TCTAAGGGCAGCCACATCAG	TBC1D20
sgRNA_1654	ACGTCCGGCGGTCATTGCGG	TBC1D20
sgRNA_1655	GAAATGTGACCACAATGTCA	TBC1D20
sgRNA_1656	GGACAACAGGTGGTGGACCG	TBC1D20
sgRNA_1657	GATCCCGAAGATTTGTCAGG	TBL2
sgRNA_1658	AGGGCTGAAGCGCACCAGGG	TBL2
sgRNA_1659	CTTCAAGATGACCAAGCGGG	TBL2
sgRNA_1660	GCTGGCCCTGATGGCGACGG	TBL2
sgRNA_1661	ACAATATCAGCGGATTCGGA	TBL2
sgRNA_1662	CGAACTAAAGGGCCACTCCG	TBL2
sgRNA_1663	GACATTGGCATTGCTAACAC	TBL2
sgRNA_1664	TGGTCATCTTGAAGACACGG	TBL2
sgRNA_1665	GACAGGCGAGAAGTGGGCCG	TELO2
sgRNA_1666	CTGGCCAGATTCCTGCGCGA	TELO2
sgRNA_1667	CGTGGACACAGGCTTTCCCA	TELO2
sgRNA_1668	TGGGTGAGCGCTGCCAGCCG	TELO2
sgRNA_1669	CCCAAGGACCTGAGACACGA	TELO2
sgRNA_1670	CCTGGCTGCTTACCCCAGTG	TELO2
sgRNA_1671	TAGTGCCCGGATCCACCCCG	TELO2
sgRNA_1672	TGTCCCCCGACATGTCGTAG	TELO2
sgRNA_1673	GAGAGTGCTGGACTCCTACG	TFPT
sgRNA_1674	TGAGAACTCCTCAAAGCCCA	TFPT
sgRNA_1675	AGGTGCAGAGGATAACTCGG	TFPT
sgRNA_1676	GGAAGAGGCGGCGAGTGCCA	TFPT
sgRNA_1677	CCACCCCATAGGTGAACGAG	TFPT
sgRNA_1678	GAAGTGGAGTTTGTGTCAGG	TFPT
sgRNA_1679	TTCTGCGATTTAATTCCCGC	TFPT
sgRNA_1680	ATGTGGCCACCAAATAGGGG	TFPT
sgRNA_1681	ATGGGCAAGACCGCTCGCCG	TGFBR1
sgRNA_1682	AGCACGAGGAGGAGCAGCCG	TGFBR1
sgRNA_1683	GAAGAGGGTGCACATACAAA	TGFBR1
sgRNA_1684	GTAAAGTCATCACCTGGCCT	TGFBR1
sgRNA_1685	AGAACGTTCGTGGTTCCGTG	TGFBR1
sgRNA_1686	GTTGTGTATAACTTTGTCTG	TGFBR1
sgRNA_1687	TAAAAGGGCGATCTAATGAA	TGFBR1
sgRNA_1688	CATACAAACGGCCTATCTCG	TGFBR1
sgRNA_1689	ACAGCCACACAGACTTCCTG	TGFBR2
sgRNA_1690	ACAGATATGGCAACTCCCAG	TGFBR2
sgRNA_1691	GCAGACCGATGTCTACTCCA	TGFBR2
sgRNA_1692	ACAACGTGTTGAGAGATCGA	TGFBR2
sgRNA_1693	ACAGTGATCACACTCCATGT	TGFBR2
sgRNA_1694	ACCTACAGGAGTACCTGACG	TGFBR2
sgRNA_1695	GCAGAAGCTGAGTTCAACCT	TGFBR2
sgRNA_1696	TATCATGTCGTTATTAACTG	TGFBR2
sgRNA_1697	AGCCCGGAGGAACATTCCAA	TGFBRAP1
sgRNA_1698	CTTGCTCAAACTGTATGCAG	TGFBRAP1
sgRNA_1699	GCCGTCCACAGCCACAGCGA	TGFBRAP1
sgRNA_1700	ATTCTCCGACCAGTGCACGG	TGFBRAP1
sgRNA_1701	CCTATCCTCTTGACGATCGG	TGFBRAP1
sgRNA_1702	TCTTACCTACTGCTTAGACG	TGFBRAP1
sgRNA_1703	ATTGTGGATGATGTACTGAG	TGFBRAP1
sgRNA_1704	GAGCGCTATGACGTATGGAA	TGFBRAP1
sgRNA_1705	GCCCTGGAAATCCTTCCCTG	TIAM2
sgRNA_1706	ACAGGAGCCGAGGTCCAAGG	TIAM2
sgRNA_1707	TCTGCAAACAGAGCACACCG	TIAM2
sgRNA_1708	ATGGGAAAGAGGACACGCTG	TIAM2
sgRNA_1709	GAAGCCCAAAGCCTTTGTTG	TIAM2
sgRNA_1710	GAGTGCTCATCAAAACGCTG	TIAM2
sgRNA_1711	TGCAAACAGAGCACACCGAG	TIAM2
sgRNA_1712	TGTTCCCCGAGACAATGCAT	TIAM2
sgRNA_1713	AGATGGCAAGGACCAATCTG	TMED10
sgRNA_1714	CCTTGTGAATCTCCTCACGG	TMED10
sgRNA_1715	TCCAAAGAGGATGCAACCAA	TMED10
sgRNA_1716	GAGGAGATGCGTGATACCAA	TMED10
sgRNA_1717	GAGATCTCCGACCAGTCTGG	TMED10
sgRNA_1718	GGAGGCGAAAAATTACGAAG	TMED10
sgRNA_1719	CCATATTCTCTACTCCAAAG	TMED10
sgRNA_1720	TTTCTTTCTCAGGAACAGGG	TMED10
sgRNA_1721	GACAAAGCAGGATGGACAGG	TMEM106C
sgRNA_1722	TGATGCCGTCATCATCCACA	TMEM106C
sgRNA_1723	GAACTCCAACTTCTACACGG	TMEM106C
sgRNA_1724	CAGGTAACTCACGTTCGCTG	TMEM106C
sgRNA_1725	CAGATGCCAGGAGACAAAGC	TMEM106C
sgRNA_1726	CAGGAACTCCAACTTCTACA	TMEM106C
sgRNA_1727	GTTTCCGCATTCAGTCCTTG	TMEM106C
sgRNA_1728	TCCCATATGTGGAATTCACC	TMEM106C
sgRNA_1729	GTGATGAAGAACCAGAGGTA	TNPO1
sgRNA_1730	ATAAGGTGAGGAATAAGCTC	TNPO1
sgRNA_1731	GAGTACAAGAAGCTGCCTGC	TNPO1
sgRNA_1732	GATGCAGCCTTATATTCCTA	TNPO1
sgRNA_1733	ATCACAACTATAGCCTCCAA	TNPO1
sgRNA_1734	CGAGCAACATCACAAGTGCT	TNPO1
sgRNA_1735	GTCCTCGATCGGTGAAAACG	TNPO1
sgRNA_1736	TGACCACCCAGTGTGCATAG	TNPO1
sgRNA_1737	GATCCACTCACAGTTTCCAT	TP53
sgRNA_1738	ACCAGCAGCTCCTACACCGG	TP53
sgRNA_1739	GCAGTCACAGCACATGACGG	TP53
sgRNA_1740	AGTGGAAGGAAATTTGCGTG	TP53
sgRNA_1741	CCATTGTTCAATATCGTCCG	TP53
sgRNA_1742	GAGCGCTGCTCAGATAGCGA	TP53
sgRNA_1743	GGTGCCCTATGAGCCGCCTG	TP53
sgRNA_1744	TCCTCAGCATCTTATCCGAG	TP53
sgRNA_1745	TCAGTAGTGGACATCCGAGG	TRIM45
sgRNA_1746	GAGAAAGCAGGCCAGTGCCG	TRIM45
sgRNA_1747	ATTCAGCCCAGTCAGAACAA	TRIM45
sgRNA_1748	AGTGAAACACGCCTGAGTGT	TRIM45
sgRNA_1749	AACGACTTACCACACCATGG	TRIM45
sgRNA_1750	GATGCTGGAGAGCCTACGTG	TRIM45
sgRNA_1751	TGATGTCCGGACATTCTCGG	TRIM45
sgRNA_1752	CAAAGGTACTCAGCCCCACG	TRIM45
sgRNA_1753	AGTGGTCTGGTCAACCACCG	TRRAP
sgRNA_1754	GGAGAAATGTAAGGAATCGA	TRRAP
sgRNA_1755	AGAGACTGCACACCTCAGAA	TRRAP
sgRNA_1756	GTGGTGTCAAGACAATCACG	TRRAP
sgRNA_1757	CAGCATTCCATCATTCCGAG	TRRAP
sgRNA_1758	CCACTGGGGATCGTTCAGTG	TRRAP
sgRNA_1759	CTTGATCCGCCACTATACGA	TRRAP
sgRNA_1760	TGGTGTCAAGACAATCACGT	TRRAP
sgRNA_1761	GTCCCGCACACCCAGCATGG	TSC1
sgRNA_1762	TTCCAGGTAATAATCCACCA	TSC1
sgRNA_1763	GAGGATGGATAAACGAGTGG	TSC1
sgRNA_1764	AGAGTGCGTACACACTGGCA	TSC1
sgRNA_1765	GTGACATCGGCTGAACGATG	TSC1
sgRNA_1766	GTGCGGATCTCATCTGAAGG	TSC1
sgRNA_1767	TCAAAAAGATGATCATACGG	TSC1
sgRNA_1768	TGACATGACCCAGTAACGAG	TSC1
sgRNA_1769	ATCCTGGCAACTGTCAACCA	TSSK2
sgRNA_1770	GGCACTTGATGAACTCGAGG	TSSK2
sgRNA_1771	GTCGTGGCAGTACTTGACGG	TSSK2
sgRNA_1772	TGGAGCGCGGGAAGTCCACA	TSSK2
sgRNA_1773	TCTTTGAGACCTCTGACGGA	TSSK2
sgRNA_1774	TGAGCGCCTCAAGTTCAATG	TSSK2
sgRNA_1775	CCTATGACGACTCCGACATC	TSSK2
sgRNA_1776	TGCGCCCATTGCTGTCCCGC	TSSK2
sgRNA_1777	ACTGGAGGGCAACACCCTGT	TTC28
sgRNA_1778	AACCACAGACACGACCACAA	TTC28
sgRNA_1779	CCAGAAGTATGACAAGGCCC	TTC28
sgRNA_1780	CCAGCAGTATGACAAGGCAC	TTC28
sgRNA_1781	ACCAGGCGGTCAAATACCAT	TTC28
sgRNA_1782	GATGAACAACAAACTCAACT	TTC28
sgRNA_1783	GCAGTGCCTATCACTACCGG	TTC28
sgRNA_1784	TTCTAGGCATACTTCCGACA	TTC28
sgRNA_1785	GATCTTGCAGAAATTGCAGG	TTC5
sgRNA_1786	TTAGAACTTGTGCCTTGCCC	TTC5
sgRNA_1787	GTTCAGATGGATGTCCATGA	TTC5
sgRNA_1788	CCTTCATCTGAACAGGGCGA	TTC5
sgRNA_1789	CAGCAGATGGAAGAAGTAGT	TTC5
sgRNA_1790	GAACAGCCAACTTAGCCTGT	TTC5
sgRNA_1791	GACTCCTGACTATAGCCCTA	TTC5
sgRNA_1792	TTTCGAGACACATAGTGTTG	TTC5
sgRNA_1793	GGAGGCTCAGCTGTACAAGG	TTC9C
sgRNA_1794	GCAGCTGAAGCAGAGCTCGA	TTC9C
sgRNA_1795	ACGACAGCCTGATAATGCCA	TTC9C
sgRNA_1796	TCCGGCCCGATACAAGGCCT	TTC9C
sgRNA_1797	AGTACCGAGATGCTGTGAGT	TTC9C
sgRNA_1798	GACTGCTATAACAATCTAGC	TTC9C
sgRNA_1799	TCCGAGATTAGGTAACGGAG	TTC9C
sgRNA_1800	GTTATAGCAGTCTGTCTGGG	TTC9C
sgRNA_1801	AACCTACTCCATTGATAACG	TUBB2A
sgRNA_1802	AGATCCACCAGGATGGCCCG	TUBB2A
sgRNA_1803	CAGCTGACCCACTCTCTGGG	TUBB2A
sgRNA_1804	CTCCATGGTAACTGCCTGTG	TUBB2A
sgRNA_1805	CAGCTGGTGGACAGAGAGGG	TUBB2A
sgRNA_1806	TCCAGACCTGACAGAGTCCA	TUBB2A
sgRNA_1807	GCGCGAGATCGTGCACATCC	TUBB2A
sgRNA_1808	ACCATGGACTCTGTCAGGTC	TUBB2A
sgRNA_1809	AACCTACTGCATTGACAACG	TUBB2B
sgRNA_1810	CGTGCCGCCCCCCAGAGAGT	TUBB2B
sgRNA_1811	GAGCATGGGATTGACCCCAC	TUBB2B
sgRNA_1812	TGCCTGGCTCCAGATCCACG	TUBB2B
sgRNA_1813	GACCCCACTGGCAGTTACCA	TUBB2B
sgRNA_1814	GCGTGAGATCGTGCACATCC	TUBB2B
sgRNA_1815	CTAACCGAATCCATCGTGCC	TUBB2B
sgRNA_1816	GATGTGCACGATCTCACGCA	TUBB2B
sgRNA_1817	CAGGAGAGTCGCTATGGCGG	TUT1
sgRNA_1818	TCCATGACAACACTGGCCAC	TUT1
sgRNA_1819	TAGGCTGCGAAGCTGCCGCT	TUT1
sgRNA_1820	CTGGGACACTCACTCACCTG	TUT1
sgRNA_1821	AAGATCCCAACAAGATACAC	TUT1
sgRNA_1822	CAGCGGAGGGTGTACACGAG	TUT1
sgRNA_1823	TACGGTTGGCTGTAGTAACG	TUT1
sgRNA_1824	TTTGGACTCGATACACCCCA	TUT1
sgRNA_1825	AGGCTGAATCAAGAATCTTT	TVP23B
sgRNA_1826	ATCATCGTCTATCTTCTCTG	TVP23B
sgRNA_1827	CAAGATAATTGTCACCATAC	TVP23B
sgRNA_1828	TTGGGTGTTTGAATCTAGAA	TVP23B
sgRNA_1829	TATCACCCACAGTACTGGAC	TVP23B
sgRNA_1830	TCATCGTCTATCTTCTCTGT	TVP23B
sgRNA_1831	AGATGTTTCACTGTTTGATG	TVP23B
sgRNA_1832	GACCAAGAAAAGCCAAAATC	TVP23B
sgRNA_1833	GTGGGCACTAACCGAGCCCG	UBAP2L
sgRNA_1834	TCTGGAAGGAAACCCAGACA	UBAP2L
sgRNA_1835	GTGGTGGGCCACCAAGACGG	UBAP2L
sgRNA_1836	GATCACCTCTGCCTCGGCCA	UBAP2L
sgRNA_1837	AAGTAGCCTGTATACCAGCA	UBAP2L
sgRNA_1838	ACCGGGACAGAGACTATAGT	UBAP2L
sgRNA_1839	GCAATAGCAGCGGCAATACG	UBAP2L
sgRNA_1840	TCTGCCAAGCAAATCCACAT	UBAP2L
sgRNA_1841	CTGAAGAGGATACTGGCCGA	USP28
sgRNA_1842	GGGCGCCTCGGCCATGACTG	USP28
sgRNA_1843	TGAGCGTTTAGTTTCTGCAG	USP28
sgRNA_1844	GAGAGTTCAAAGGTCAACAC	USP28
sgRNA_1845	AAAATGTTGGCAATACATGT	USP28
sgRNA_1846	AGAAGTGGAAGCCCTATCTG	USP28
sgRNA_1847	TGCTCCCTTTAATAGATCCA	USP28
sgRNA_1848	ATACTTCACCGAGTGATCGG	USP28
sgRNA_1849	GGTGGATAAACACTGATCAC	VPS37A
sgRNA_1850	CAAGAGCGCCTCCTCCTCCG	VPS37A
sgRNA_1851	GAGGCTGGTGAGGCCACCGG	VPS37A
sgRNA_1852	GAGGAGGCGCTCTTGGTCAG	VPS37A
sgRNA_1853	AGCCGAAATACAGAAAGATG	VPS37A
sgRNA_1854	CATAAGGAGACATCCCACTT	VPS37A
sgRNA_1855	CGGTATTGAAGCATCCACTG	VPS37A
sgRNA_1856	AAGGACACCAAATGAAGGAG	VPS37A
sgRNA_1857	GAAGCGCCTGTCGCTGCTGG	WBSCR17
sgRNA_1858	GGTGGGACGATAATCCGGAA	WBSCR17
sgRNA_1859	TAAGGAGCTCAAGTACTCCA	WBSCR17
sgRNA_1860	TTACCACCTTCACCAGCCCG	WBSCR17
sgRNA_1861	AGCCAGCGGTGAATTCCACG	WBSCR17
sgRNA_1862	CAGCCCCCCAAAAGACTGGT	WBSCR17
sgRNA_1863	CCTGGCATGGATGTATACGG	WBSCR17
sgRNA_1864	TTGTAGCCATACTTCTCATG	WBSCR17
sgRNA_1865	GAGCATGCCAAGCCTATCCA	WDR11
sgRNA_1866	GGATAGCAAGCAGTAAATCG	WDR11
sgRNA_1867	AATATAGTGCTTACCAGCGA	WDR11
sgRNA_1868	CAACGCCCACAACAAGGCGG	WDR11
sgRNA_1869	CAATATAGTGCTTACCAGCG	WDR11
sgRNA_1870	CACATACGAATAGCAAACTG	WDR11
sgRNA_1871	CCTGCCATCACTCACTACGA	WDR11
sgRNA_1872	CTTGAGGTGAATCAGACGGT	WDR11
sgRNA_1873	TCATCAACAGAGCCCGCCAA	WEE1
sgRNA_1874	TCTACGACGACACTGTCCTG	WEE1
sgRNA_1875	GTCGCCGGTCAAGTCGCCGG	WEE1
sgRNA_1876	AGTTCGATATTTCTCTGCGT	WEE1
sgRNA_1877	CCAGGAGATGCGTCGCCGCG	WEE1
sgRNA_1878	CCATGAAGAGAGAACTACCC	WEE1
sgRNA_1879	AAAGGATTAATATTCACTTG	WEE1
sgRNA_1880	AATGAATATACCTCAAGCCT	WEE1
sgRNA_1881	GATCCCGGGGGTATCAACTG	WNK1
sgRNA_1882	GCCGTGGGAATGTCTAACGA	WNK1
sgRNA_1883	ACCGAGGGTTGTGTCGCAAC	WNK1
sgRNA_1884	GCTGATGGGACGGTTGACAG	WNK1
sgRNA_1885	AGAGCTGGAGACCAAGGCCG	WNK1
sgRNA_1886	TTTCTCCTCATACATCTCAG	WNK1
sgRNA_1887	TGAAGGTGATCACAAGACCA	WNK1
sgRNA_1888	ATTCTACAGGCACAGTCCCA	WNK1
sgRNA_1889	GGGCCACAACGTGATCGCGC	YARS2
sgRNA_1890	TAGGCGCAGAGCTCGCGCGT	YARS2
sgRNA_1891	AACGCGCGAGCTCTGCGCCT	YARS2
sgRNA_1892	AAAGCAAATGCCATTCCAGA	YARS2
sgRNA_1893	CATGAAGCGAGTCTGCCGTG	YARS2
sgRNA_1894	GGACCCTGCATCCATAACGC	YARS2
sgRNA_1895	TAACCCCTGAGCGCCCGAGT	YARS2
sgRNA_1896	CGGCCGTACCAAGGAACGCG	YARS2
sgRNA_1897	TTACTACCGCTACTTAGCAG	YWHAH
sgRNA_1898	GTGCCAGGCGATCTTCCTGG	YWHAH
sgRNA_1899	TGAGCTGGACACACTAAACG	YWHAH
sgRNA_1900	GCTCACCGCCTTCATAGCGG	YWHAH
sgRNA_1901	GGAACTTGTCAAGCAGAGAC	YWHAH
sgRNA_1902	GGAGAAAGTTAAAGCTTACC	YWHAH
sgRNA_1903	TTTCGATCTTCATTGGAGAG	YWHAH
sgRNA_1904	AGATCGAAATCTCCTCTCTG	YWHAH
sgRNA_1905	ACAAGGCTGGCTCTCTACCG	ZBTB49
sgRNA_1906	ACTTGCAGACTCACTTACGA	ZBTB49
sgRNA_1907	GTGACGCTGGACGTCGCCAG	ZBTB49
sgRNA_1908	GCACAGAATTCGGCACACGG	ZBTB49
sgRNA_1909	CACCTCTACAGACCTTACCA	ZBTB49
sgRNA_1910	CCACAGATGTCACACAAGTG	ZBTB49
sgRNA_1911	GAGTGATGACGATTAACTGA	ZBTB49
sgRNA_1912	TTCTCATCTAGATCTTAACC	ZBTB49
sgRNA_1913	CCAGAAACAGAACTTCTCAT	ZC3HC1
sgRNA_1914	GACGAGTGGAGACAGCTCAA	ZC3HC1
sgRNA_1915	AGAATAGCAGGCTCATCCAG	ZC3HC1
sgRNA_1916	GAGGGACAAGCGTTTGCCGT	ZC3HC1
sgRNA_1917	AGAGAATACAGGCAGTGACG	ZC3HC1
sgRNA_1918	ATGTTCGCAATGTATGAGGA	ZC3HC1
sgRNA_1919	GGGTGATCCATTAACTGACT	ZC3HC1
sgRNA_1920	AAAATATGGCTGGGTCACAG	ZC3HC1
sgRNA_1921	GGATGCTGGGATCCGAGCGC	ZDHHC24
sgRNA_1922	GAGCACGAGAGGCAGCTGCG	ZDHHC24
sgRNA_1923	GACGTGGAGCAGGACGCCGG	ZDHHC24
sgRNA_1924	CACGCACGTGTCCGTCACGA	ZDHHC24
sgRNA_1925	CCCGACGCAGGATGCAGACG	ZDHHC24
sgRNA_1926	CCTGTGAGCAACATGAGCCA	ZDHHC24
sgRNA_1927	CGCTCGGATCCCAGCATCCG	ZDHHC24
sgRNA_1928	CTGCTACCAATGCCAAAGCC	ZDHHC24
sgRNA_1929	TCAGCAAGATGGGATCAGAG	ZNF211
sgRNA_1930	TCTTTGGAAGTCCTGAACTG	ZNF211
sgRNA_1931	GAACACCAAGGAACAAACTG	ZNF211
sgRNA_1932	TAACAGTAACAAGTGTGCGG	ZNF211
sgRNA_1933	ACAGGTTCCCATAGCTACAG	ZNF211
sgRNA_1934	GGAAAAAGTCATCACAACTG	ZNF211
sgRNA_1935	TATGCAACTCTGTGTAAACG	ZNF211
sgRNA_1936	TTGAGCAACTACATGAGACC	ZNF211
sgRNA_1937	ATGGATCGTGACTATGGCCA	ZNF326
sgRNA_1938	AATAGCCTTGACTCTTTCGG	ZNF326
sgRNA_1939	CAGCCATTTAATAAGCCCAG	ZNF326
sgRNA_1940	ATGGATCGTGATTATGGCCC	ZNF326
sgRNA_1941	AAAAGCGGCGAATTGAGGCT	ZNF326
sgRNA_1942	AGAGTCAAGGCTATTCCGGT	ZNF326
sgRNA_1943	CATATGAAGCCTGCACCTGT	ZNF326
sgRNA_1944	TATGGCATGGACAATCACAG	ZNF326
sgRNA_1945	TAAGAAATCCTACCAGACGT	ZNF510
sgRNA_1946	GTACAGATTCTTCTGAACAG	ZNF510
sgRNA_1947	GACTATAGAATTCACCCAGG	ZNF510
sgRNA_1948	TTGTCCAGAAGTCAACCCTC	ZNF510
sgRNA_1949	CAGCTGTTTGAGGATCAGTG	ZNF510
sgRNA_1950	CGTGACTATAGAATTCACCC	ZNF510
sgRNA_1951	TAATAAAACATTGACTACAG	ZNF510
sgRNA_1952	AGAGGAGCCTTGGTTCTCAG	ZNF510
sgRNA_1953	AGACTGCTGGAAATCGGCGG	ZNF608
sgRNA_1954	GAAACTAGAGGACTCCAAGG	ZNF608
sgRNA_1955	AAACAGCCCGGTATGCAGGA	ZNF608
sgRNA_1956	TAGGCCATCAGCTAAGGCTG	ZNF608
sgRNA_1957	CCAAGCGGGATAAGGATGCG	ZNF608
sgRNA_1958	GCGCTGGCACTGTAAACAGG	ZNF608
sgRNA_1959	GTGGAGGAACAAAACGTACG	ZNF608
sgRNA_1960	TGGGGACAGTCGATTAACAC	ZNF608
sgRNA_1961	GGAGACAATGATGCAGGCCC	ZNF615
sgRNA_1962	GAGGCATGTCTTCTTCCTGA	ZNF615
sgRNA_1963	TTCGCTGATGCACAATAAGG	ZNF615
sgRNA_1964	AAACTGAGACAACTTGAGGA	ZNF615
sgRNA_1965	AATATTGTTAATCAGAACAA	ZNF615
sgRNA_1966	CATCAGAAAACTCATATGGG	ZNF615
sgRNA_1967	GCACTCTCCAAATTGGAACG	ZNF615
sgRNA_1968	TCTCTGTTGCTTAATGAACT	ZNF615
sgRNA_1969	GATCCGCAGGAGTACCCGAG	ZNF689
sgRNA_1970	ACTGTGGGCGTGCCTTCCGG	ZNF689
sgRNA_1971	ACTGTGGTCGCTGCTTCCGG	ZNF689
sgRNA_1972	TGCGCAGGGAGCGGAGCCGA	ZNF689
sgRNA_1973	ATCCGCAGGAGTACCCGAGA	ZNF689
sgRNA_1974	ATTCCTAGGCAGACGTCCGG	ZNF689
sgRNA_1975	CACACTGGTCACAAACATAG	ZNF689
sgRNA_1976	GGAAGCAGCGACCACAGTCA	ZNF689
sgRNA_1977	ACGGGAGGACTTCGAACCAA	ZNF704
sgRNA_1978	AAGCTGTCAGCCGAGAGCGG	ZNF704
sgRNA_1979	AAGGTGCTGAGCACTGCAGC	ZNF704
sgRNA_1980	GGTGAAGCCAGGGACTGGGA	ZNF704
sgRNA_1981	ACATCCGAACCATCCATCTG	ZNF704
sgRNA_1982	CAAGCTCAACACAGACTCAG	ZNF704
sgRNA_1983	CCTCCTTCCAGGATCCGCTG	ZNF704
sgRNA_1984	GCCAGACGACGGCATCGACG	ZNF704
sgRNA_1985	CCTGTGAGAAGCACACCCGG	ZNF710
sgRNA_1986	GAGAGTCTGCTTCTGTACAA	ZNF710
sgRNA_1987	GAGCGTGGACAGCAGCGCCG	ZNF710
sgRNA_1988	AGGGACACAGACGGACGCCG	ZNF710
sgRNA_1989	TGACACGGCGGGTTCGACCG	ZNF710
sgRNA_1990	TGGAGCTACCATAAGCGCCG	ZNF710
sgRNA_1991	TGTAGGACTTCTCGCACATG	ZNF710
sgRNA_1992	AGTGTGGCTTGATGCCGTTG	ZNF710
sgRNA_1993	CAGACACAAACGGACCCAGG	ZNF764
sgRNA_1994	CTTTGGCCAGAAGTCAGCCG	ZNF764
sgRNA_1995	GGCCACACTCCAGACAGCGG	ZNF764
sgRNA_1996	GACCCGAGTGGAGGGAGCCG	ZNF764
sgRNA_1997	CTGTCCAAGGCACCGCACCG	ZNF764
sgRNA_1998	GAGCACGTCTACAGTCACAC	ZNF764
sgRNA_1999	TCTTCTTCCCTAGGAATCGG	ZNF764
sgRNA_2000	TGTCAGACACAAACGGACCC	ZNF764
