# Supplementary material for: Genome‐Wide Screening in Haploid Stem Cells Reveals Synthetic Lethality Targeting MLH1 and TP53 Deficient Tumours
Source: Cell Prolif. 2025 Jan 15;58(11):e13788. doi: 10.1111/cpr.13788 (PMC12584864; doi:10.1111/cpr.13788)
Supplement: Supplementary file 3 — Table S2. sgRNA sequences used for the generation of KO cell lines. [file CPR-58-e13788-s005.xlsx]

## Sheet: sgRNA_individual_validations
		>	sgRNA sequences for validations	<
MYH10	MYH10_Top	5'	CACCGTGCCGTAATTTCAGGTACG	3'	Lentiviral vector
	MYH10_Bottom	3'	CACGGCATTAAAGTCCATGCCAAA	5'
EXO1	EXO1_Top	5'	CACCGGTCCAGACTTACCTATCAGT	3'
	EXO1_Bottom	3'	CCAGGTCTGAATGGATAGTCACAAA	5'
TP53	TP53_Top	5'	CACCGGACGGAAACCGTAGCTGCC	3'	Transient vector
	TP53_Bottom	3'	CCTGCCTTTGGCATCGACGGCAAA	5'
MLH1	MLH1_Top	5'	CACCGACAATGGCACCGGGATCA	3'
	MLH1_Bottom	3'	CTGTTACCGTGGCCCTAGTCAAA	5'
