# Supplementary material for: Genome‐Wide Screening in Haploid Stem Cells Reveals Synthetic Lethality Targeting MLH1 and TP53 Deficient Tumours
Source: Cell Prolif. 2025 Jan 15;58(11):e13788. doi: 10.1111/cpr.13788 (PMC12584864; doi:10.1111/cpr.13788)
Supplement: Supplementary file 4 — Table S3. List of CCLs and their TP53 status and MMR status used for validation. [file CPR-58-e13788-s002.xlsx]

## Sheet: Sheet1
CCL	Source	genetic status in P53	MMR genes status
SW48	Colorectal Adenocarcinoma	none	MLH1 methylation
HCT116	Colorectal Adenocarcinoma	none	MLH1 mutation
HT29	Colorectal Adenocarcinoma	missense	none
LoVo	Colorectal Adenocarcinoma	none	MSH2 mutation
CaCo-2	Colorectal Adenocarcinoma	missense+nonsense (E204*)	none
LS411N	Colorectal Adenocarcinoma	nonsense (Y126*)	MLH1 mutation
SW948	Colorectal Adenocarcinoma	FS (T118Qfs*5)	none
Calu-6	Anaplastic Carcinoma, lung	nonsense (R196*)	none
NCI-H460	Lung Carcinoma	none	none
LS1034	Large_Intestine	missense	none
RKO	Colon Carcinoma	none	MLH1 mutation
