# Supplementary material for: Genome‐Wide Screening in Haploid Stem Cells Reveals Synthetic Lethality Targeting MLH1 and TP53 Deficient Tumours
Source: Cell Prolif. 2025 Jan 15;58(11):e13788. doi: 10.1111/cpr.13788 (PMC12584864; doi:10.1111/cpr.13788)
Supplement: Supplementary file 5 — Table S4. List of Inhibitors concentrations. [file CPR-58-e13788-s001.xlsx]

## Sheet: Dose response concentrations
Concentrations (uM)	BI2536	ON1231320	SR1848	Blebbistatin
1	0	0	0	0
2	0.00114312	0.009	0.390625	0.390625
3	0.00342936	0.027	0.78125	0.78125
4	0.0102881	0.082	1.5625	1.5625
5	0.0308642	0.247	3.125	3.125
6	0.0925926	0.741	6.25	6.25
7	0.277778	2.222	12.5	12.5
8	0.833333	6.667	25	25
9	2.5	20	50	50
10	25	60	100	100
